# Supplementary material for: Methyl-CpG-binding domain sequencing reveals a prognostic methylation signature in neuroblastoma
Source: Oncotarget. 2015 Dec 6;7(2):1960–72. doi: 10.18632/oncotarget.6477 (PMC4811509; doi:10.18632/oncotarget.6477)
Supplement: Supplementary file 2 [file oncotarget-07-1960-s002.xlsx]

## Sheet: A. Detailed characteristics
patientID	group	age at diagnosis (months)	INSS Stage	MYCN amplification status	OS time (days)	EFS time (days)	OS	EFS	subcohort
811	HR-DOD	66.7068	4	0	944	587	1	1	MBD cohort I
1429	HR-DOD	64.6356	4	0	1188	867	1	1	MBD cohort I
1467	HR-DOD	0	4	1	1	1	1	1	MBD cohort I
1473	HR-DOD	7.52877	4	1	239	116	1	1	MBD cohort I
1477	HR-DOD	78.7068	4	1	1246	898	1	1	MBD cohort I
1517	HR-DOD	34.8822	4	0	547	433	1	1	MBD cohort I
1520	HR-DOD	39.7479	4	1	1279	552	1	1	MBD cohort I
1522	HR-DOD	22.6192	3	1	728	594	1	1	MBD cohort I
1527	HR-DOD	107.934	4	1	319	NA	1	1	MBD cohort I
1648	HR-DOD	53.1616	4	0	1221	341	1	1	MBD cohort I
E061	HR-DOD	30.7068	4	0	1445	497	1	1	MBD cohort I
E069	HR-DOD	59.4411	4	0	2836	2016	1	1	MBD cohort I
E282	HR-DOD	16.9973	4	1	711	433	1	1	MBD cohort I
E290	HR-DOD	6.44384	4	1	539	351	1	1	MBD cohort I
526	HR-SURV	26.4329	4	1	2009	2009	0	0	MBD cohort I
1017	HR-SURV	22.3233	3	1	1758	1758	0	0	MBD cohort I
1431	HR-SURV	23.0466	4	1	953	953	0	0	MBD cohort I
1521	HR-SURV	38.0384	4	1	2163	2163	0	0	MBD cohort I
1524	HR-SURV	23.3096	3	1	2387	2387	0	0	MBD cohort I
1616	HR-SURV	18.3452	4	1	2137	2137	0	0	MBD cohort I
2857	HR-SURV	28.8329	3	1	1295	1295	0	0	MBD cohort I
2863	HR-SURV	10.8164	4	1	1237	1237	0	0	MBD cohort I
2868	HR-SURV	157.184	4	0	1159	1159	0	0	MBD cohort I
E579	HR-SURV	13.1507	4	0	3534	3534	0	0	MBD cohort I
E598	HR-SURV	48.8548	4	0	3219	3219	0	0	MBD cohort I
E685	HR-SURV	14.1699	4	0	3011	3011	0	0	MBD cohort I
E700	HR-SURV	20.3507	4	0	1536	1536	0	0	MBD cohort I
278	LR-SURV	14.5315	1	0	3404	3404	0	0	MBD cohort I
397	LR-SURV	18.4767	2	0	3555	3555	0	0	MBD cohort I
410	LR-SURV	1.67671	1	0	2910	2910	0	0	MBD cohort I
529	LR-SURV	1.24932	3	0	2264	2264	0	0	MBD cohort I
530	LR-SURV	1.54521	1	0	2216	2216	0	0	MBD cohort I
566	LR-SURV	0.0986301	2	0	1615	1615	0	0	MBD cohort I
711	LR-SURV	16.9973	2	0	1885	1885	0	0	MBD cohort I
744	LR-SURV	16.011	2	0	1850	1850	0	0	MBD cohort I
747	LR-SURV	7.98904	1	0	2302	2302	0	0	MBD cohort I
809	LR-SURV	0.164384	1	0	2904	2904	0	0	MBD cohort I
914	LR-SURV	1.24932	1	0	2425	2425	0	0	MBD cohort I
916	LR-SURV	9.99452	1	0	3830	3830	0	0	MBD cohort I
926	LR-SURV	0.920548	1	0	1861	1861	0	0	MBD cohort I
1650	LR-SURV	0.854795	2	0	1264	187	0	1	MBD cohort I
1699	LR-SURV	7.46301	3	0	2882	999	0	1	MBD cohort I
41	HR-DOD	49.9068	4	0	569	NA	1	1	MBD cohort II
610	HR-DOD	34.0274	4	1	850	NA	1	1	MBD cohort II
928	HR-DOD	11.737	4	1	412	NA	1	1	MBD cohort II
1430	HR-DOD	35.474	4	0	520	391	1	1	MBD cohort II
1507	HR-DOD	14.3342	4	1	285	NA	1	1	MBD cohort II
1713	HR-DOD	40.9973	4	0	581	449	1	1	MBD cohort II
1780	HR-DOD	30.9041	3	1	569	NA	1	1	MBD cohort II
1782	HR-DOD	41.4904	4	1	707	441	1	1	MBD cohort II
1783	HR-DOD	13.611	4	1	316	288	1	1	MBD cohort II
1784	HR-DOD	76.537	4	1	1819	972	1	1	MBD cohort II
1786	HR-DOD	15.0247	4	1	950	607	1	1	MBD cohort II
1790	HR-DOD	101.293	4	0	989	306	1	1	MBD cohort II
1791	HR-DOD	51.3205	4	0	377	357	1	1	MBD cohort II
1795	HR-DOD	134.038	4	0	671	214	1	1	MBD cohort II
1796	HR-DOD	24.263	4	0	414	NA	1	1	MBD cohort II
11	HR-SURV	15.2219	4	0	4396	4396	0	0	MBD cohort II
1030	HR-SURV	54.6411	4	0	2653	2653	0	0	MBD cohort II
1381	HR-SURV	21.4685	4	0	1981	1981	0	0	MBD cohort II
1382	HR-SURV	70.0932	4	0	1891	1891	0	0	MBD cohort II
1384	HR-SURV	16.3726	3	1	1620	1620	0	0	MBD cohort II
1501	HR-SURV	131.375	4	0	1558	1558	0	1	MBD cohort II
1515	HR-SURV	15.9781	4	0	1687	1687	0	0	MBD cohort II
1647	HR-SURV	10.0603	2	1	2136	2136	0	0	MBD cohort II
1649	HR-SURV	8.74521	4	1	2174	2174	0	0	MBD cohort II
1789	HR-SURV	25.1836	3	1	5616	5616	0	0	MBD cohort II
1793	HR-SURV	32.5479	3	1	2328	2328	0	0	MBD cohort II
1794	HR-SURV	33.2384	3	1	5096	5096	0	0	MBD cohort II
1800	HR-SURV	71.0795	4	1	1862	1862	0	0	MBD cohort II
1803	HR-SURV	19.3644	4	1	2410	2410	0	0	MBD cohort II
1863	HR-SURV	168.625	4	0	1053	560	0	1	MBD cohort II
820	LR-SURV	10.8822	2	0	4794	4794	0	0	MBD cohort II
822	LR-SURV	12.8219	1	0	1153	1153	0	0	MBD cohort II
823	LR-SURV	4.2411	1	0	1090	1090	0	0	MBD cohort II
912	LR-SURV	0.164384	1	0	2904	2904	0	0	MBD cohort II
1028	LR-SURV	3.48493	2	0	2932	2932	0	0	MBD cohort II
1038	LR-SURV	11.474	2	0	1071	1071	0	0	MBD cohort II
1039	LR-SURV	7.95616	3	0	1394	1394	0	0	MBD cohort II
1469	LR-SURV	1.44658	1	0	3275	3275	0	0	MBD cohort II
1476	LR-SURV	22.2247	2	0	2075	2075	0	0	MBD cohort II
1483	LR-SURV	0.690411	1	0	2554	2554	0	0	MBD cohort II
1484	LR-SURV	1.34795	1	0	2566	2566	0	0	MBD cohort II
1486	LR-SURV	11.5068	1	0	2328	2328	0	0	MBD cohort II
1488	LR-SURV	2.43288	2	0	1827	1827	0	0	MBD cohort II
1509	LR-SURV	1.01918	3	0	2597	2597	0	0	MBD cohort II
1646	LR-SURV	4.10959	2	0	2096	2096	0	0	MBD cohort II
3	HR-DOD	56.6466	4	0	653	553	1	1	MSP cohort I
5	HR-DOD	57.4685	4	1	754	281	1	1	MSP cohort I
7	HR-DOD	65.0301	4	0	3364	2539	1	1	MSP cohort I
280	HR-DOD	16.8658	4	0	285	NA	1	1	MSP cohort I
384	HR-DOD	27.6493	4	0	966	890	1	1	MSP cohort I
389	HR-DOD	166.126	4	0	4569	2958	1	1	MSP cohort I
499	HR-DOD	46.4548	4	1	268	254	1	1	MSP cohort I
513	HR-DOD	29.4904	4	1	167	142	1	1	MSP cohort I
516	HR-DOD	31.4959	4	0	357	272	1	1	MSP cohort I
857	HR-DOD	69.5342	4	0	877	728	1	1	MSP cohort I
906	HR-DOD	19.3315	3	1	216	53	1	1	MSP cohort I
917	HR-DOD	91.5945	4	1	485	439	1	1	MSP cohort I
986	HR-DOD	19.2986	4	1	516	493	1	1	MSP cohort I
1015	HR-DOD	40.9973	4	0	581	449	1	1	MSP cohort I
1016	HR-DOD	35.6384	4	1	549	480	1	1	MSP cohort I
1034	HR-DOD	134.663	4	0	807	NA	1	1	MSP cohort I
1378	HR-DOD	153.238	4	0	4910	3793	1	1	MSP cohort I
1475	HR-DOD	17.9178	4	1	125	NA	1	1	MSP cohort I
1534	HR-DOD	23.6384	3	1	205	NA	1	1	MSP cohort I
1619	HR-DOD	19.3644	3	1	1054	724	1	1	MSP cohort I
1781	HR-DOD	40.9315	4	1	679	651	1	1	MSP cohort I
2859	HR-DOD	63.1233	3	1	4493	3861	1	1	MSP cohort I
2865	HR-DOD	91.3644	4	0	1353	1353	1	1	MSP cohort I
2869	HR-DOD	72.3288	4	0	1380	1011	1	1	MSP cohort I
3381	HR-DOD	21.2712	4	0	1702	806	1	1	MSP cohort I
3384	HR-DOD	42.9699	4	0	1022	693	1	1	MSP cohort I
3385	HR-DOD	70.8493	4	0	1253	407	1	1	MSP cohort I
3386	HR-DOD	143.112	4	0	434	NA	1	1	MSP cohort I
3391	HR-DOD	67.2329	3	1	597	517	1	1	MSP cohort I
NB 128	HR-DOD	53.4247	4	0	634	634	1	1	MSP cohort I
NB 137	HR-DOD	94.8822	4	0	1169	792	1	1	MSP cohort I
NB 157	HR-DOD	50.926	4	0	1315	759	1	1	MSP cohort I
NB 166	HR-DOD	65.0959	3	1	400	343	1	1	MSP cohort I
NB 17	HR-DOD	43.1014	4	0	221	221	1	1	MSP cohort I
NB 171	HR-DOD	35.1781	4	1	225	165	1	1	MSP cohort I
NB 172	HR-DOD	28.7014	4	1	239	196	1	1	MSP cohort I
NB 174	HR-DOD	41.326	4	0	391	95	1	1	MSP cohort I
NB 217	HR-DOD	34.5534	4	0	353	257	1	1	MSP cohort I
NB 24	HR-DOD	28.9315	4	0	615	384	1	1	MSP cohort I
NB 25	HR-DOD	79.4959	4	0	246	246	1	1	MSP cohort I
NB 31	HR-DOD	33.3041	4	0	1550	1273	1	1	MSP cohort I
NB 40	HR-DOD	7.69315	4	1	17	17	1	1	MSP cohort I
NB 43	HR-DOD	69.7973	4	1	314	314	1	1	MSP cohort I
NB 45	HR-DOD	45.074	4	1	572	572	1	1	MSP cohort I
NB 48	HR-DOD	8.74521	4	1	250	250	1	1	MSP cohort I
NB 54	HR-DOD	34.3233	4	1	453	453	1	1	MSP cohort I
NB 6	HR-DOD	16.9315	3	1	181	181	1	1	MSP cohort I
NB 63	HR-DOD	11.5726	3	1	203	203	1	1	MSP cohort I
NB 65	HR-DOD	32.6137	4	0	2084	1738	1	1	MSP cohort I
NB 70	HR-DOD	29.1616	4	0	1353	1353	1	1	MSP cohort I
NB 77	HR-DOD	18.6082	4	0	882	882	1	1	MSP cohort I
NB 8	HR-DOD	65.0301	4	0	593	593	1	1	MSP cohort I
NB 92	HR-DOD	53.9178	4	0	1081	841	1	1	MSP cohort I
1148	HR-SURV	26.9918	3	1	1547	1547	0	0	MSP cohort I
1370	HR-SURV	29.4575	4	1	1730	1730	0	0	MSP cohort I
1385	HR-SURV	31.4959	3	1	1584	1584	0	0	MSP cohort I
1508	HR-SURV	5.65479	2	1	1449	1449	0	0	MSP cohort I
1529	HR-SURV	46.1918	4	0	1968	395	0	1	MSP cohort I
2855	HR-SURV	31.8904	3	1	1386	1386	0	0	MSP cohort I
2856	HR-SURV	41.0959	3	1	1330	834	0	1	MSP cohort I
2860	HR-SURV	66.1151	3	1	1489	1489	0	0	MSP cohort I
2861	HR-SURV	19.3315	3	1	1514	445	0	1	MSP cohort I
2862	HR-SURV	43.2	2	1	1161	1161	0	0	MSP cohort I
2864	HR-SURV	25.9397	4	0	1310	1310	0	0	MSP cohort I
2867	HR-SURV	46.2247	4	0	1112	1112	0	0	MSP cohort I
3389	HR-SURV	34.7178	4	1	1189	1189	0	0	MSP cohort I
3390	HR-SURV	61.1836	2	1	1730	1730	0	0	MSP cohort I
5326	HR-SURV	35	4	0	2950	2364	0	1	MSP cohort I
5327	HR-SURV	13	4	0	1732	1732	0	0	MSP cohort I
5331	HR-SURV	36	4	1	3193	3193	0	0	MSP cohort I
5332	HR-SURV	42	4	0	2048	516	0	1	MSP cohort I
5333	HR-SURV	39	4	1	3055	3055	0	0	MSP cohort I
5334	HR-SURV	9	3	1	3244	3244	0	0	MSP cohort I
5335	HR-SURV	44	3	1	3051	3051	0	0	MSP cohort I
5336	HR-SURV	14	4	0	1904	1904	0	0	MSP cohort I
5337	HR-SURV	16	4	0	1451	1451	0	0	MSP cohort I
NB 112	HR-SURV	23.9342	4	0	2000	2000	0	0	MSP cohort I
NB 12	HR-SURV	25.4466	4	0	1338	1338	0	0	MSP cohort I
NB 149	HR-SURV	13.2822	4	1	3042	3042	0	0	MSP cohort I
NB 186	HR-SURV	15.3205	4	0	1710	1710	0	0	MSP cohort I
NB 19	HR-SURV	39.4849	4	0	4375	4375	0	0	MSP cohort I
NB 36	HR-SURV	67.9233	4	0	3465	3465	0	0	MSP cohort I
NB 44	HR-SURV	18.6411	3	1	2466	2466	0	0	MSP cohort I
NB 78	HR-SURV	21.2712	4	0	1157	1157	0	0	MSP cohort I
NB 95	HR-SURV	63.6164	4	0	4567	4567	0	0	MSP cohort I
58	LR-SURV	10.0274	2	0	4858	4858	0	0	MSP cohort I
106	LR-SURV	10.5205	3	0	5185	5185	0	0	MSP cohort I
271	LR-SURV	3.25479	2	0	5146	5146	0	0	MSP cohort I
414	LR-SURV	2.9589	1	0	2951	2951	0	0	MSP cohort I
812	LR-SURV	5.2274	1	0	1837	1837	0	0	MSP cohort I
824	LR-SURV	1.34795	2	0	997	997	0	0	MSP cohort I
858	LR-SURV	1.24932	1	0	3030	3030	0	0	MSP cohort I
876	LR-SURV	156.986	3	0	1941	1115	0	1	MSP cohort I
929	LR-SURV	2.9589	1	0	2732	2732	0	0	MSP cohort I
984	LR-SURV	5.98356	1	0	2409	2409	0	0	MSP cohort I
987	LR-SURV	26.0712	1	0	2435	2435	0	0	MSP cohort I
1302	LR-SURV	7.10137	2	0	1967	1967	0	0	MSP cohort I
1303	LR-SURV	20.0548	1	0	1016	1016	0	0	MSP cohort I
1371	LR-SURV	2.99178	3	0	1722	1722	0	0	MSP cohort I
1377	LR-SURV	2.53151	2	0	4148	4148	0	0	MSP cohort I
1395	LR-SURV	1.05205	1	0	2027	2027	0	0	MSP cohort I
1468	LR-SURV	6.7726	2	0	1808	1808	0	0	MSP cohort I
1470	LR-SURV	6.57534	3	0	1644	1644	0	0	MSP cohort I
1474	LR-SURV	6.57534	1	0	2104	2104	0	0	MSP cohort I
1478	LR-SURV	1.47945	1	0	1066	1066	0	0	MSP cohort I
1479	LR-SURV	3.22192	1	0	1156	1156	0	0	MSP cohort I
1480	LR-SURV	6.60822	1	0	1437	1437	0	0	MSP cohort I
1487	LR-SURV	7.10137	1	0	1463	1463	0	0	MSP cohort I
1490	LR-SURV	8.35068	3	0	1739	1739	0	0	MSP cohort I
1492	LR-SURV	0.29589	1	0	1316	1316	0	0	MSP cohort I
1503	LR-SURV	1.77534	1	0	2300	2300	0	0	MSP cohort I
1504	LR-SURV	11.8685	1	0	1801	1801	0	0	MSP cohort I
1505	LR-SURV	5.16164	1	0	2416	2416	0	0	MSP cohort I
1511	LR-SURV	11.7041	3	0	1561	1561	0	0	MSP cohort I
1518	LR-SURV	9.46849	3	0	1770	1770	0	0	MSP cohort I
1519	LR-SURV	6.27945	3	0	1921	178	0	1	MSP cohort I
1528	LR-SURV	9.56712	1	0	1622	1622	0	0	MSP cohort I
1531	LR-SURV	2.13699	1	0	1593	1593	0	0	MSP cohort I
1532	LR-SURV	9.07397	3	0	3184	3184	0	0	MSP cohort I
1535	LR-SURV	1.01918	1	0	2141	2141	0	0	MSP cohort I
1536	LR-SURV	8.81096	1	0	1734	1734	0	0	MSP cohort I
1609	LR-SURV	6.50959	1	0	2763	2763	0	0	MSP cohort I
1610	LR-SURV	9.43562	3	0	3069	3069	0	0	MSP cohort I
1612	LR-SURV	6.31233	1	0	2271	2271	0	0	MSP cohort I
1617	LR-SURV	8.08767	3	0	3771	1046	0	1	MSP cohort I
1652	LR-SURV	1.93973	1	0	1821	1821	0	0	MSP cohort I
1653	LR-SURV	4.76712	3	0	2860	2860	0	0	MSP cohort I
1654	LR-SURV	3.09041	1	0	1825	1825	0	0	MSP cohort I
1655	LR-SURV	6.14795	3	0	1907	1907	0	0	MSP cohort I
1709	LR-SURV	55.7918	2	0	1356	NA	0	1	MSP cohort I
1711	LR-SURV	7.89041	1	0	1347	1347	0	0	MSP cohort I
1777	LR-SURV	28.8	2	0	1237	1237	0	0	MSP cohort I
2144	LR-SURV	20.1205	2	0	1417	1417	0	0	MSP cohort I
NB 1	LR-SURV	3.35342	2	0	2470	139	0	1	MSP cohort I
NB 10	LR-SURV	4.27397	3	0	1801	1801	0	0	MSP cohort I
NB 14	LR-SURV	19.9562	2	0	1826	1826	0	0	MSP cohort I
NB 147	LR-SURV	8.21918	2	0	2584	2584	0	0	MSP cohort I
NB 183	LR-SURV	72.4603	2	0	1389	1389	0	0	MSP cohort I
NB 22	LR-SURV	10.8493	3	0	3048	3048	0	0	MSP cohort I
NB 32	LR-SURV	7.59452	3	0	1191	1191	0	0	MSP cohort I
NB 5	LR-SURV	17.7534	2	0	2787	2787	0	0	MSP cohort I
NB 50	LR-SURV	0.953425	2	0	1756	1756	0	0	MSP cohort I
NB 52	LR-SURV	42.8055	1	0	1145	1145	0	0	MSP cohort I
NB 58	LR-SURV	4.99726	3	0	1828	1828	0	0	MSP cohort I
NB 68	LR-SURV	11.9014	2	0	1899	1899	0	0	MSP cohort I
NB 76	LR-SURV	10.8164	1	0	2603	2603	0	0	MSP cohort I
NB 83	LR-SURV	12.1973	2	0	1843	1843	0	0	MSP cohort I
NB 90	LR-SURV	10.9151	3	0	1987	1987	0	0	MSP cohort I
5687	HR-DOD	12.526	4	1	438	438	1	1	MSP cohort II
5688	HR-DOD	56.5808	4	1	1048	849	1	1	MSP cohort II
5689	HR-DOD	2.00548	3	1	73	73	1	1	MSP cohort II
5690	HR-DOD	22.7836	4	1	353	353	1	1	MSP cohort II
5691	HR-DOD	168.263	4	0	1483	752	1	1	MSP cohort II
5693	HR-DOD	38.0384	4	1	309	309	1	1	MSP cohort II
5694	HR-DOD	20.4822	2	1	316	285	1	1	MSP cohort II
5696	HR-DOD	13.2493	4	1	416	416	1	1	MSP cohort II
5697	HR-DOD	25.6767	4	1	446	369	1	1	MSP cohort II
5698	HR-DOD	71.1452	4	0	1820	1300	1	1	MSP cohort II
5699	HR-DOD	80.0548	4	1	1293	948	1	1	MSP cohort II
5702	HR-DOD	35.5068	4	1	258	258	1	1	MSP cohort II
5703	HR-DOD	40.9644	4	0	641	409	1	1	MSP cohort II
5705	HR-DOD	20.2521	4	0	788	425	1	1	MSP cohort II
5707	HR-DOD	9.6	4	1	428	412	1	1	MSP cohort II
5708	HR-DOD	27.2219	4	1	483	388	1	1	MSP cohort II
5709	HR-DOD	59.5726	4	0	1889	937	1	1	MSP cohort II
5710	HR-DOD	3.84658	4	1	1875	1533	1	1	MSP cohort II
5713	HR-DOD	18.2137	3	1	862	720	1	1	MSP cohort II
5714	HR-DOD	43.1342	4	0	971	467	1	1	MSP cohort II
5716	HR-DOD	23.6055	4	1	292	292	1	1	MSP cohort II
5717	HR-DOD	36.4932	4	0	540	540	1	1	MSP cohort II
5719	HR-DOD	29.589	4	1	383	393	1	1	MSP cohort II
5720	HR-DOD	16.537	3	1	1512	1199	1	1	MSP cohort II
5721	HR-DOD	20.7452	4	1	302	243	1	1	MSP cohort II
5722	HR-DOD	136.636	4	0	3088	1504	1	1	MSP cohort II
5724	HR-DOD	114.805	4	0	1334	609	1	1	MSP cohort II
5725	HR-DOD	37.3479	4	0	670	571	1	1	MSP cohort II
5728	HR-DOD	26.0055	4	1	811	584	1	1	MSP cohort II
5731	HR-DOD	35.5397	4	0	658	658	1	1	MSP cohort II
5732	HR-DOD	18.8384	4	1	1386	1165	1	1	MSP cohort II
5734	HR-DOD	198.214	4	0	398	398	1	1	MSP cohort II
5735	HR-DOD	39.0247	4	0	836	511	1	1	MSP cohort II
5737	HR-DOD	23.2438	4	1	572	572	1	1	MSP cohort II
5742	HR-DOD	6.18082	4	1	286	286	1	1	MSP cohort II
5743	HR-DOD	76.7671	4	0	208	77	1	1	MSP cohort II
5744	HR-DOD	18.8384	4	0	247	185	1	1	MSP cohort II
5746	HR-DOD	17.1616	4	1	168	161	1	1	MSP cohort II
5749	HR-DOD	48.5918	4	0	467	416	1	1	MSP cohort II
5825	HR-DOD	16.1967	4	1	1990	1743	1	1	MSP cohort II
5847	HR-DOD	202.885	4	0	204	87	1	1	MSP cohort II
5848	HR-DOD	56.3934	4	0	986	851	1	1	MSP cohort II
5849	HR-DOD	53.8689	4	0	2230	728	1	1	MSP cohort II
5851	HR-DOD	47.0492	4	1	751	NA	1	1	MSP cohort II
5853	HR-DOD	55.8689	4	1	288	NA	1	1	MSP cohort II
5854	HR-DOD	8.88525	4	1	158	61	1	1	MSP cohort II
5855	HR-DOD	12.459	4	1	209	163	1	1	MSP cohort II
5856	HR-DOD	36.4918	4	0	860	557	1	1	MSP cohort II
5857	HR-DOD	20.0984	4	0	853	539	1	1	MSP cohort II
5858	HR-DOD	12.9836	4	1	1193	NA	1	1	MSP cohort II
5859	HR-DOD	24	4	1	110	41	1	1	MSP cohort II
5860	HR-DOD	12.918	4	1	295	294	1	1	MSP cohort II
5861	HR-DOD	10.8197	4	1	286	249	1	1	MSP cohort II
5862	HR-DOD	48.2623	4	1	810	573	1	1	MSP cohort II
5863	HR-DOD	111.148	4	0	1495	842	1	1	MSP cohort II
5864	HR-DOD	24.9836	4	1	6	NA	1	1	MSP cohort II
5865	HR-DOD	53.6721	4	0	193	157	1	1	MSP cohort II
5866	HR-DOD	33	4	0	476	326	1	1	MSP cohort II
5867	HR-DOD	20.3	4	1	435	413	1	1	MSP cohort II
5868	HR-DOD	102.3	4	0	393	378	1	1	MSP cohort II
5869	HR-DOD	42.3333	4	1	3716	2832	1	1	MSP cohort II
5870	HR-DOD	44.2667	4	0	1240	707	1	1	MSP cohort II
6080	HR-DOD	49.874	4	0	1227	1227	1	1	MSP cohort II
6081	HR-DOD	40.6685	4	1	11	11	1	1	MSP cohort II
6082	HR-DOD	42.674	4	0	94	94	1	1	MSP cohort II
6083	HR-DOD	1.44658	4	1	494	494	1	1	MSP cohort II
6084	HR-DOD	37.4466	4	1	252	252	1	1	MSP cohort II
6085	HR-DOD	11.211	3	1	444	444	1	1	MSP cohort II
6086	HR-DOD	37.7096	4	0	704	704	1	1	MSP cohort II
6087	HR-DOD	18.2466	4	1	208	208	1	1	MSP cohort II
6088	HR-DOD	15.2219	4	0	384	384	1	1	MSP cohort II
6089	HR-DOD	14.4986	4	1	238	238	1	1	MSP cohort II
6090	HR-DOD	32.1205	4	0	988	988	1	1	MSP cohort II
6095	HR-DOD	24.3288	4	0	292	245	1	1	MSP cohort II
6156	HR-DOD	96.0986	4	NA	865	865	1	1	MSP cohort II
5686	HR-SURV	35.7041	4	1	3760	3760	0	0	MSP cohort II
5692	HR-SURV	13.5452	4	1	3123	3123	0	0	MSP cohort II
5695	HR-SURV	41.3918	4	0	2505	2505	0	0	MSP cohort II
5700	HR-SURV	18.7068	2	1	5113	5113	0	0	MSP cohort II
5701	HR-SURV	28.0438	4	0	1967	1967	0	0	MSP cohort II
5706	HR-SURV	42.9699	3	1	4518	4518	0	0	MSP cohort II
5711	HR-SURV	24.4603	4	1	4639	4639	0	0	MSP cohort II
5712	HR-SURV	14.5973	4	0	4090	4090	0	0	MSP cohort II
5715	HR-SURV	18.1808	4	1	4052	4052	0	0	MSP cohort II
5718	HR-SURV	30.1808	3	1	2779	2779	0	0	MSP cohort II
5723	HR-SURV	10.3233	4	1	2619	2619	0	0	MSP cohort II
5726	HR-SURV	61.4795	4	1	2513	2513	0	0	MSP cohort II
5727	HR-SURV	47.3753	4	0	2654	2654	0	0	MSP cohort II
5729	HR-SURV	21.8301	4	1	2591	2591	0	0	MSP cohort II
5730	HR-SURV	65.5562	4	0	2274	2274	0	0	MSP cohort II
5733	HR-SURV	37.5452	4	0	2464	539	0	1	MSP cohort II
5736	HR-SURV	9.86301	4	1	1896	1896	0	0	MSP cohort II
5738	HR-SURV	22.1918	4	1	2017	2017	0	0	MSP cohort II
5739	HR-SURV	25.5123	4	1	1500	1500	0	0	MSP cohort II
5740	HR-SURV	30.4438	4	1	1861	1861	0	0	MSP cohort II
5745	HR-SURV	12.8877	4	0	1125	1125	0	0	MSP cohort II
5747	HR-SURV	27.7151	4	1	1407	1407	0	0	MSP cohort II
5748	HR-SURV	19.1671	3	1	1291	1291	0	0	MSP cohort II
5821	HR-SURV	25.0492	3	1	3843	3843	0	0	MSP cohort II
5823	HR-SURV	33.3443	4	1	1474	1474	0	0	MSP cohort II
5826	HR-SURV	102.557	4	0	1594	1302	0	1	MSP cohort II
5827	HR-SURV	13.4098	4	0	5252	5252	0	0	MSP cohort II
5828	HR-SURV	33.6066	4	0	1282	1282	0	0	MSP cohort II
5830	HR-SURV	30.3934	4	1	1370	1370	0	0	MSP cohort II
5832	HR-SURV	33.8361	4	1	1074	NA	0	NA	MSP cohort II
5833	HR-SURV	22	4	0	1726	827	0	1	MSP cohort II
5834	HR-SURV	18.4667	3	1	1286	1286	0	0	MSP cohort II
5835	HR-SURV	59	4	0	1653	1653	0	0	MSP cohort II
5840	HR-SURV	17.9667	4	0	1869	1869	0	0	MSP cohort II
5842	HR-SURV	19.2667	4	0	1147	1147	0	0	MSP cohort II
5843	HR-SURV	80.1667	4	0	1303	753	0	1	MSP cohort II
5846	HR-SURV	34.9	4	1	3280	3280	0	0	MSP cohort II
6101	HR-SURV	53.7863	4	0	1113	NA	0	1	MSP cohort II
6105	HR-SURV	30.0164	4	1	1924	1924	0	0	MSP cohort II
6108	HR-SURV	36.4274	4	0	1331	1331	0	0	MSP cohort II
6109	HR-SURV	65.4575	4	0	1422	1422	0	0	MSP cohort II
6110	HR-SURV	23.4411	4	1	1468	1468	0	0	MSP cohort II
6113	HR-SURV	21.6658	3	1	1407	1407	0	0	MSP cohort II
6114	HR-SURV	12.3616	4	0	1106	1106	0	0	MSP cohort II
6136	HR-SURV	33.0082	4	1	5562	5562	0	0	MSP cohort II
6137	HR-SURV	17.0301	4	1	3980	3980	0	0	MSP cohort II
6138	HR-SURV	33.0082	4	0	3675	3675	0	0	MSP cohort II
6139	HR-SURV	35.0137	3	1	3250	3250	0	0	MSP cohort II
6140	HR-SURV	30.9699	4	0	2642	2642	0	0	MSP cohort II
6141	HR-SURV	45.0082	4	0	2185	2185	0	0	MSP cohort II
6142	HR-SURV	36.0329	4	0	2063	2063	0	0	MSP cohort II
6143	HR-SURV	19.0685	2	1	2002	2002	0	0	MSP cohort II
6144	HR-SURV	148.142	4	0	1759	1759	0	0	MSP cohort II
6145	HR-SURV	20.0219	4	1	1302	1302	0	0	MSP cohort II
6146	HR-SURV	61.0192	4	0	1090	1090	0	0	MSP cohort II
6147	HR-SURV	58.0932	4	0	1988	1988	0	0	MSP cohort II
6151	HR-SURV	75.6164	4	0	1133	1133	0	0	MSP cohort II
6152	HR-SURV	76.0767	4	NA	4618	4618	0	0	MSP cohort II
6153	HR-SURV	60.1315	4	0	1111	1107	0	1	MSP cohort II
6158	HR-SURV	42.8384	4	1	1351	1351	0	0	MSP cohort II
5973	LR-SURV	3.55068	3	0	1337	1337	0	0	MSP cohort II
5974	LR-SURV	3.87945	3	0	3191	3191	0	0	MSP cohort II
5975	LR-SURV	0.591781	3	0	5282	5282	0	0	MSP cohort II
5977	LR-SURV	17.3589	3	0	5102	5102	0	0	MSP cohort II
5979	LR-SURV	8.58082	3	0	3673	3673	0	0	MSP cohort II
5980	LR-SURV	2.56438	3	0	2407	2407	0	0	MSP cohort II
5981	LR-SURV	8.90959	3	0	3766	3766	0	0	MSP cohort II
5982	LR-SURV	3.22192	3	0	1805	1805	0	0	MSP cohort II
5983	LR-SURV	1.93973	3	0	2503	2503	0	0	MSP cohort II
5984	LR-SURV	1.54521	3	0	2956	2956	0	0	MSP cohort II
5985	LR-SURV	0.756164	NA	0	2257	2257	0	0	MSP cohort II
5986	LR-SURV	3.61644	3	0	2114	2114	0	0	MSP cohort II
5987	LR-SURV	5.29315	NA	0	1533	1533	0	0	MSP cohort II
5988	LR-SURV	4.60274	3	0	2816	2816	0	0	MSP cohort II
5989	LR-SURV	3.51781	3	0	2395	2395	0	0	MSP cohort II
5990	LR-SURV	10.389	3	0	1679	1679	0	0	MSP cohort II
5991	LR-SURV	1.80822	3	0	1827	1827	0	0	MSP cohort II
5992	LR-SURV	9.10685	3	0	1206	1206	0	0	MSP cohort II
5993	LR-SURV	0.526027	3	0	1888	1888	0	0	MSP cohort II
5994	LR-SURV	1.28219	2	0	3089	3089	0	0	MSP cohort II
5995	LR-SURV	6.04932	2	0	1837	1837	0	0	MSP cohort II
5996	LR-SURV	21.8959	1	0	1440	1440	0	0	MSP cohort II
5997	LR-SURV	5.03014	1	0	3012	3012	0	0	MSP cohort II
5998	LR-SURV	2.46575	1	0	3169	3169	0	0	MSP cohort II
5999	LR-SURV	0.657534	1	0	1258	1258	0	0	MSP cohort II
6000	LR-SURV	6.2137	2	0	7049	7049	0	0	MSP cohort II
6001	LR-SURV	8.77808	1	0	1728	1728	0	0	MSP cohort II
6002	LR-SURV	7.06849	2	0	3620	3620	0	0	MSP cohort II
6003	LR-SURV	5.45753	2	0	3033	3033	0	0	MSP cohort II
6004	LR-SURV	6.18082	1	0	2878	2878	0	0	MSP cohort II
6005	LR-SURV	3.8137	2	0	5609	5609	0	0	MSP cohort II
6006	LR-SURV	15.4849	1	0	4440	4440	0	0	MSP cohort II
6007	LR-SURV	0	1	0	5633	5633	0	0	MSP cohort II
6008	LR-SURV	18.3452	2	0	2203	2203	0	0	MSP cohort II
6009	LR-SURV	14.8274	1	0	1797	1797	0	0	MSP cohort II
6010	LR-SURV	5.03014	1	0	1931	1931	0	0	MSP cohort II
6011	LR-SURV	2.49863	2	0	4850	4850	0	0	MSP cohort II
6013	LR-SURV	9.96164	1	0	2520	2520	0	0	MSP cohort II
6014	LR-SURV	38.8274	1	0	4910	4910	0	0	MSP cohort II
6015	LR-SURV	1.74247	2	0	1735	1735	0	0	MSP cohort II
6016	LR-SURV	0.986301	1	0	4325	4325	0	0	MSP cohort II
6017	LR-SURV	0.920548	1	0	1786	1786	0	0	MSP cohort II
6019	LR-SURV	3.84658	1	0	1938	1938	0	0	MSP cohort II
6020	LR-SURV	23.737	1	0	3366	3366	0	0	MSP cohort II
6021	LR-SURV	4.56986	2	0	1400	1400	0	0	MSP cohort II
6022	LR-SURV	1.77534	1	0	2002	2002	0	0	MSP cohort II
6023	LR-SURV	8.67945	2	0	1792	1792	0	0	MSP cohort II
6024	LR-SURV	1.61096	1	0	1901	1901	0	0	MSP cohort II
6025	LR-SURV	3.64932	1	0	2981	2981	0	0	MSP cohort II
6026	LR-SURV	4.83288	2	0	2243	2243	0	0	MSP cohort II
6027	LR-SURV	10.7178	1	0	1938	1938	0	0	MSP cohort II
6028	LR-SURV	20.4493	1	0	1854	1854	0	0	MSP cohort II
6029	LR-SURV	7.66027	2	0	2161	2161	0	0	MSP cohort II
6030	LR-SURV	20.4822	1	0	1670	1670	0	0	MSP cohort II
6031	LR-SURV	2.53151	1	0	1477	1477	0	0	MSP cohort II
6032	LR-SURV	17.1945	1	0	1329	1329	0	0	MSP cohort II
6034	LR-SURV	12.5918	1	0	1402	1402	0	0	MSP cohort II
6035	LR-SURV	34.0274	1	0	1232	1232	0	0	MSP cohort II
6036	LR-SURV	1.54521	1	0	1206	1206	0	0	MSP cohort II
6037	LR-SURV	0.263014	1	0	1174	1174	0	0	MSP cohort II
6038	LR-SURV	6.57534	2	0	1011	1011	0	0	MSP cohort II
6039	LR-SURV	183.616	2	0	1043	1043	0	0	MSP cohort II
6040	LR-SURV	16.3397	1	0	1038	1038	0	0	MSP cohort II
6091	LR-SURV	7.2	NA	0	1744	1744	0	0	MSP cohort II
6100	LR-SURV	3.22192	3	0	1336	1336	0	0	MSP cohort II
6106	LR-SURV	0.0657534	3	0	1801	1801	0	0	MSP cohort II
6164	LR-SURV	65.7863	2	0	2469	2469	0	0	MSP cohort II

## Sheet: B. Summary
	MBD cohort I								MBD cohort II								MSP cohort I*								MSP cohort II*
	LR-SURV (n = 15)		HR-SURV (n = 13)		HR-DOD (n = 14)		total (n = 42)		LR-SURV (n =15)		HR-SURV (n =15)		HR-DOD (n =15)		total (n = 45)		LR-SURV (n = 60)		HR-SURV (n = 29)		HR-DOD (n = 43)		total (n = 132)		LR-SURV (n = 61)		HR-SURV (n = 55)		HR-DOD (n = 61)		total (n = 177)
age at diagnosis (n, %)
≤ 12 months	11	73.3333	1	7.69231	3	21.4286	15	35.7143	13	86.6667	2	13.3333	1	6.66667	16	35.5556	49	81.6667	2	6.89655	3	6.97674	54	40.9091	47	77.0492	1	1.81818	5	8.19672	53	29.9435
> 12 months	4	26.6667	12	92.3077	11	78.5714	27	64.2857	2	13.3333	13	86.6667	14	93.3333	29	64.4444	11	18.3333	27	93.1034	40	93.0233	78	59.0909	14	22.9508	54	98.1818	56	91.8033	124	70.0565
≤ 18 months	14	93.3333	3	23.0769	4	28.5714	21	50	14	93.3333	5	33.3333	4	26.6667	23	51.1111	51	85	6	20.6897	6	13.9535	63	47.7273	52	85.2459	8	14.5455	14	22.9508	74	41.8079
> 18 months	1	6.66667	10	76.9231	10	71.4286	21	50	1	6.66667	10	66.6667	11	73.3333	22	48.8889	9	15	23	79.3103	37	86.0465	69	52.2727	9	14.7541	47	85.4545	47	77.0492	103	58.1921
INSS stage (n, %)
1	8	53.3333	0	0	0	0	8	19.0476	7	46.6667	0	0	0	0	7	15.5556	27	45	0	0	0	0	27	20.4545	27	44.2623	0	0	0	0	27	15.2542
2	5	33.3333	0	0	0	0	5	11.9048	6	40	1	6.66667	0	0	7	15.5556	16	26.6667	2	6.89655	0	0	18	13.6364	14	22.9508	2	3.63636	1	1.63934	17	9.60452
3	2	13.3333	3	23.0769	1	7.14286	6	14.2857	2	13.3333	4	26.6667	1	6.66667	7	15.5556	17	28.3333	9	31.0345	7	16.2791	33	25	17	27.8689	7	12.7273	3	4.91803	27	15.2542
4	0	0	10	76.9231	13	92.8571	23	54.7619	0	0	10	66.6667	14	93.3333	24	53.3333	0	0	18	62.069	36	83.7209	54	40.9091	0	0	46	83.6364	57	93.4426	103	58.1921
NA	0	0	0	0	0	0	0	0	0	0	0	0	0	0	0	0	0	0	0	0	0	0	0	0	3	4.91803	0	0	0	0	3	1.69492
MYCN amplification status (n, %)
MYCN non-amplified	15	100	5	38.4615	6	42.8571	26	61.9048	15	100	7	46.6667	7	46.6667	29	64.4444	60	100	13	44.8276	23	53.4884	96	72.7273	61	100	27	49.0909	27	44.2623	115	64.9718
MYCN amplified	0	0	8	61.5385	8	57.1429	16	38.0952	0	0	8	53.3333	8	53.3333	16	35.5556	0	0	16	55.1724	20	46.5116	36	27.2727	0	0	27	49.0909	33	54.0984	60	33.8983
NA	0	0	0	0	0	0	0	0	0	0	0	0	0	0	0	0	0	0	0	0	0	0	0	0	0	0	1	1.81818	1	1.63934	2	1.12994
events (n (NA), %)
relapse, progression or death of disease	2	13.3333	0	0	14	100	16	38.0952	0	0	2	13.3333	15	100	17	37.7778	5	8.33333	5	17.2414	43	100	53	40.1515	0	0	6 (1)	10.9091	61	100	67	37.8531
OS time (days)
range	1264 - 3830		953 - 3534		1 - 2836		1 - 3830		1071 - 4794		1053 - 5616		285 - 1819		285 - 5616		997 - 5185		1112 - 4567		17 - 4910		17 - 5185		1011 - 7049		1074 - 5562		6 - 3716		6 - 7049
median	2302		2009		836		1804		2328		2136		569		1819		1871		1730		572		1588.5		1938		1924		446		1495
EFS time (days) (NA)
range	187 - 3830		953 - 3534		1 - 2016 (1)		1 - 3830		1071 - 4794		560 - 5616		214 - 972 (6)		214 - 5616 (6)		139 - 5185 (1)		395 - 4567		17 - 3861 (4)		17 - 5185 (5)		1011 - 7049		539 - 5562 (2)		11 - 2832 (4)		6 - 7049 (6)
median	2264		2009		497		1758		2328		2136		391		1891		1826		1584		449		1463		1938		1924		409		1440
