# Supplementary material for: Methyl-CpG-binding domain sequencing reveals a prognostic methylation signature in neuroblastoma
Source: Oncotarget. 2015 Dec 6;7(2):1960–72. doi: 10.18632/oncotarget.6477 (PMC4811509; doi:10.18632/oncotarget.6477)
Supplement: Supplementary file 3 [file oncotarget-07-1960-s003.xlsx]

## Sheet: assays
assay number	assay name	annotation		primer pair		genomic location of amplicon	strand	comparisons MBD sequencing data						overall survival analyses								event-free survival analyses
			additional annotation for windows (if available)					identified DMR	LR-SURV versus HR-DOD	HR-SURV-MYCN1 versus HR-DOD-MYCN1	HR-SURV-MYCN0 versus HR-DOD-MYCN0	HR-SURV versus HR-DOD	HR-MYCN0 versus HR-MYCN1	total MSP cohort I	total MSP cohort II	high-risk MSP cohort I	high-risk MSP cohort II	high-risk MYCN0 MSP cohort I	high-risk MYCN0 MSP cohort II	high-risk MYCN1 MSP cohort I	high-risk MYCN1 MSP cohort II	total MSP cohort I	total MSP cohort II	high-risk MSP cohort I	high-risk MSP cohort II	high-risk MYCN0 MSP cohort I	high-risk MYCN0 MSP cohort II	high-risk MYCN1 MSP cohort I	high-risk MYCN1 MSP cohort II	included in 58-marker signature
assay002	ENST00000319518_5	CPNE7		TGATCGTCGAGGTTGAGC	ATAAAACACGAACCTCGCC	chr16:89641332-89641442	1	chr16:89640700-89642699	yes; HR-DOD					p < 0.001	p = 0.446	p = 0.425	p = 0.291	p = 0.728	p = 0.860	p = 0.402	p = 0.118	p = 0.005	p = 0.257	p = 0.556	p = 0.368	p = 0.373	p = 0.953	p = 0.970	p = 0.273	yes
assay004	ENST00000474545_1	ANXA11		AAAATATACGTACTCCCAATTTCGAAA	TTCGTAGTTTTGCGGAGTTTT	chr10:81964609-81964728	-1	chr10:81964176-81966175	yes; HR-DOD					p = 0.489	p = 0.173	p = 0.519	p = 0.233	p = 0.927	p = 0.250	p = 0.348	p = 0.018	p = 0.554	p = 0.059	p = 0.576	p = 0.394	p = 0.645	p = 0.265	p = 0.330	p = 0.040	yes
assay005	ENST00000470719_3	RESP18		TCAACGCGAAATCTACGC	TCGTGTTGTGATTCGGTTTT	chr2:220196739-220196854	-1	chr2:220195401-220197400	yes; HR-DOD			yes; HR-DOD		p = 0.010	p = 0.537	p = 0.290	p = 0.004	p = 0.554	p = 0.642	p = 0.301	p = 0.002	p = 0.006	p = 0.223	p = 0.636	p = 0.016	p = 0.611	p = 0.847	p = 0.138	p = 0.002	yes
assay006	ENST00000587013_15	SPRED3		TCGGGTTTTATTAGGGACGT	ATCCGCGAACGAAAACTC	chr19:38877797-38877878	1	chr19:38877562-38879561	yes; HR-DOD				yes; HR-MYCN1	p = 0.005	p = 0.014	p = 0.712	p = 0.632	p = 0.287	p = 0.835	p = 0.495	p = 0.280	p = 0.237	p = 0.099	p = 0.399	p = 0.166	p = 0.870	p = 0.415	p = 0.265	p = 0.290	yes
assay007	ENST00000535999_5	ANXA11		CGAAAACACGCACAACAC	TTTCGAAATTGGGAGTACGTATATTTT	chr10:81964516-81964636	-1	chr10:81963748-81965747	yes; HR-DOD					p = 0.290	p = 0.013	p = 0.842	p = 0.347	p = 0.662	p = 0.420	p = 0.627	p = 0.632	p = 0.674	p = 0.008	p = 0.794	p = 0.248	p = 0.241	p = 0.224	p = 0.259	p = 0.639	no
assay008	ENST00000558056_8	TNFAIP2		TTATTTCGAGGTTAGGTCGGAT	GCGCCAAAACCTCAATTTC	chr14:103589882-103589982	1	chr14:103588299-103590298	yes; HR-DOD				yes; HR-MYCN1	p = 0.008	p = 0.025	p = 0.741	p = 0.562	p = 0.443	p = 0.531	p = 0.880	p = 0.095	p = 0.237	p = 0.031	p = 0.132	p = 0.416	p = 0.150	p = 0.367	p = 0.323	p = 0.090	yes
assay009	ENST00000481049_13	UHRF2		TTACGAACGGAAATGTTCGG	CGCTAAAATCGCCCTCTC	chr9:6412439-6412553	1	chr9:6412278-6414277	yes; HR-DOD					p = 0.007	p = 0.166	p = 0.180	p = 0.088	p = 0.039	p = 0.735	p = 0.567	p = 0.013	p = 0.035	p = 0.088	p = 0.943	p = 0.118	p = 0.233	p = 0.633	p = 0.277	p = 0.013	yes
assay010	ENST00000411370_3	Y_RNA		CGTCCACAACTATAAACCGATAAAT	AAGAGAGTTCGTCGATAACGTA	chr10:112403179-112403293	-1	chr10:112402044-112404043	yes; HR-DOD					p = 0.049	p = 0.283	p = 0.476	p = 0.508	p = 0.043	p = 0.344	p = 0.506	p = 0.120	p = 0.628	p = 0.038	p = 0.568	p = 0.953	p = 0.406	p = 0.086	p = 0.255	p = 0.145	yes
assay011	chr8:143497501-143502500_12	chr8:143498349-143498469		CACGCTACCGAAAACTATACTAATATTAAA	AAAATAGAGGACGGAACGTAGT	chr8:143498349-143498469	-1	chr8:143497501-143502500	yes; HR-DOD					p = 0.002	p < 0.001	p = 0.836	p = 0.795	p = 0.955	p = 0.509	p = 0.764	p = 0.377	p = 0.007	p < 0.001	p = 0.963	p = 0.983	p = 0.498	p = 0.439	p = 0.450	p = 0.508	yes
assay012	chr1:156390001-156395000_7	chr1:156392469-156392583	in gene body of C1orf61	TAACCCAACGCGACATTC	GCGGGATTCGGATTTTGT	chr1:156392469-156392583	-1	chr1:156390001-156395000	yes; HR-DOD					p = 0.474	p = 0.586	p = 0.238	p = 0.081	p = 0.423	p = 0.410	p = 0.451	p = 0.013	p = 0.930	p = 0.792	p = 0.181	p = 0.103	p = 0.689	p = 0.829	p = 0.139	p = 0.024	no
assay013	chr4:108640001-108645000_2	chr4:108642226-108642311	in promoter region of PAPSS1	CGAATTCCTAACCTCATAATCCG	TTTTGAGGTTAGGCGTTGTC	chr4:108642226-108642311	-1	chr4:108640001-108645000	yes; HR-DOD		yes; HR-DOD-MYCN0	yes; HR-DOD		p = 0.129	p = 0.795	p = 0.891	p = 0.812	p = 0.607	p = 0.688	p = 0.779	p = 0.012	p = 0.271	p = 0.795	p = 0.973	p = 0.491	p = 0.873	p = 0.887	p = 0.770	p = 0.003	no
assay015	chr8:22610001-22615000_1	chr8:22613666-22613756	in gene body of PEBP4	CAACCTTACGAAACTAACGTAAAATAATC	CGAGGTTAGAAGGAGGCG	chr8:22613666-22613756	-1	chr8:22610001-22615000	yes; HR-DOD					p = 0.019	p = 0.267	p = 0.464	p = 0.120	p = 0.084	p = 0.525	p = 0.558	p = 0.009	p = 0.015	p = 0.089	p = 0.696	p = 0.328	p = 0.119	p = 0.352	p = 0.500	p = 0.034	yes
assay016	chr5:175197501-175202500_5	chr5:175199980-175200081		AGGCGCGTTCGTAATTTT	TACTCCTCGCGTACAACAA	chr5:175199980-175200081	1	chr5:175197501-175202500	yes; HR-DOD		yes; HR-DOD-MYCN0	yes; HR-DOD		p = 0.406	p = 0.193	p = 0.465	p = 0.966	p = 0.258	p = 0.683	p = 0.905	p = 0.622	p = 0.871	p = 0.158	p = 0.171	p = 0.862	p = 0.149	p = 0.327	p = 0.521	p = 0.524	no
assay018	ENST00000360958_1	TPM2		AATAAACGAACTAAATACACCGATAACA	TTTGGTTGTCGGTTTCGTT	chr9:35689871-35689986	-1	chr9:35689420-35691419	yes; HR-DOD	yes; HR-DOD-MYCN1		yes; HR-DOD		p = 0.168	p = 0.350	p = 0.807	p = 0.453	p = 0.092	p = 0.740	p = 0.320	p = 0.396	p = 0.330	p = 0.097	p = 0.894	p = 0.824	p = 0.090	p = 0.378	p = 0.379	p = 0.488	yes
assay019	ENST00000515739_6	lnc-FAM153A-1		TACAAAACGTACTTAACTTTACTCTCG	TAAAGATTTGTTGGACGTCGG	chr5:177230281-177230365	-1	chr5:177229846-177231845			yes; HR-DOD-MYCN0	yes; HR-DOD		p = 0.281	p = 0.150	p = 0.193	p = 0.133	p = 0.482	p = 0.313	p = 0.152	p = 0.379	p = 0.363	p = 0.176	p = 0.419	p = 0.210	p = 0.890	p = 0.573	p = 0.193	p = 0.298	no
assay021	ENST00000511074_1	RP11-423H2.1		GGGTTTAAAATTTTGGTTCGGTC	CCGTATTAACCAAAATAATCTCGATCT	chr5:177305056-177305175	1	chr5:177304292-177306291			yes; HR-DOD-MYCN0			p = 0.403	p = 0.539	p = 0.070	p = 0.817	p = 0.024	p = 0.417	p = 0.510	p = 0.376	p = 0.076	p = 0.455	p = 0.075	p = 0.715	p = 0.011	p = 0.677	p = 0.562	p = 0.384	no
assay022	chr5:173920001-173925000_2	chr5:173920648-173920729		TTTTAAAGCGTTTGGTATAAGAGC	CTTAACGTCCTAACCCCACG	chr5:173920648-173920729	1	chr5:173920001-173925000	yes; HR-DOD		yes; HR-DOD-MYCN0	yes; HR-DOD		p = 0.274	p = 0.070	p = 0.232	p = 0.102	p = 0.064	p = 0.278	p = 0.862	p = 0.360	p = 0.028	p = 0.370	p = 0.079	p = 0.529	p = 0.018	p = 0.540	p = 0.757	p = 0.639	no
assay024	chr19:35625001-35630000_1	chr19:35630016-35630107	in promoter region of FXYD1	ACACGTATATAAAACTAATTACGTCACTAC	CGTGGGGTGTAAATATCGTTAG	chr19:35630016-35630107	-1	chr19:35625001-35630000	yes; HR-DOD		yes; HR-DOD-MYCN0	yes; HR-DOD		p = 0.703	p = 0.018	p = 0.975	p = 0.254	p = 0.303	p = 0.796	p = 0.388	p = 0.295	p = 0.706	p = 0.049	p = 0.889	p = 0.487	p = 0.169	p = 0.892	p = 0.375	p = 0.353	no
assay031	ENST00000451362_5	lnc-RHBG-1		TTTTGGAGGATTCGGTATTTCG	CGCGTCGTAATATAAATCCCAA	chr1:156358038-156358122	1	chr1:156356519-156358518	yes; HR-DOD	yes; HR-DOD-MYCN1				p = 0.676	p = 0.051	p = 0.449	p = 0.639	p = 0.608	p = 0.694	p = 0.550	p = 0.276	p = 0.720	p = 0.065	p = 0.231	p = 0.502	p = 0.656	p = 0.413	p = 0.259	p = 0.113	yes
assay032	ENST00000415114_10	CES5AP1		CGACTTCCGTTACAAATAATATCCA	TTGGAAGTCGGAATTTTCGG	chr22:23730282-23730401	-1	chr22:23729419-23731418		yes; HR-DOD-MYCN1				p = 0.897	p = 0.155	p = 0.481	p = 0.122	p = 0.600	p = 0.769	p = 0.897	p = 0.072	p = 0.621	p = 0.222	p = 0.345	p = 0.093	p = 0.322	p = 0.327	p = 0.861	p = 0.192	no
assay033	chr22:19507501-19512500_4	chr22:19511641-19511721	in gene body of CLDN5	ATAATCTACGCCGTCACGATA	GGTTTGATTTTGGCGTGC	chr22:19511641-19511721	-1	chr22:19507501-19512500		yes; HR-DOD-MYCN1		yes; HR-DOD		p = 0.296	p = 0.457	p = 0.613	p = 0.039	p = 0.977	p = 0.029	p = 0.387	p = 0.355	p = 0.318	p = 0.689	p = 0.923	p = 0.071	p = 0.575	p = 0.036	p = 0.409	p = 0.349	yes
assay035	ENST00000308508_14	CSPG4		AAATAAAACGAACGCGACTCT	CGGGTTTGCGTTTGTTTC	chr15:76005156-76005246	-1	chr15:76004690-76006689	yes; HR-DOD		yes; HR-DOD-MYCN0	yes; HR-DOD		p = 0.102	p = 0.612	p = 0.278	p = 0.090	p = 0.903	p = 0.452	p = 0.113	p = 0.035	p = 0.081	p = 0.125	p = 0.620	p = 0.332	p = 0.807	p = 0.733	p = 0.414	p = 0.040	yes
assay036	ENST00000495699_2	EXOSC2		TTTTAGGTACGGTAGAGGGC	ACAATCGATAACATAAATACTAATACCCCG	chr9:133567976-133568057	1	chr9:133567680-133569679	yes; HR-DOD					p = 0.099	p = 0.006	p = 0.267	p = 0.945	p = 0.672	p = 0.568	p = 0.048	p = 0.747	p = 0.107	p = 0.003	p = 0.411	p = 0.892	p = 0.507	p = 0.903	p = 0.049	p = 0.833	no
assay037	ENST00000518882_1	PCDHGA11		GAATCGGTTATAGCGCGG	ATCGAATCTACCTAACCCGAAA	chr5:140800799-140800894	1	chr5:140799296-140801295	yes; HR-DOD					p = 0.005	p = 0.969	p = 0.421	p = 0.044	p = 0.625	p = 0.098	p = 0.304	p = 0.096	p = 0.006	p = 0.712	p = 0.823	p = 0.107	p = 0.727	p = 0.229	p = 0.334	p = 0.170	yes
assay038	ENST00000557144_8	lnc-ACOX3-3		AAATCGAAACCACGTCCG	GTTTTAGATCGCGTCGAGG	chr4:8863659-8863772	-1	chr4:8862054-8864053	yes; HR-DOD	yes; HR-DOD-MYCN1		yes; HR-DOD	yes; HR-MYCN1	p = 0.652	p = 0.002	p = 0.267	p = 0.793	p = 0.427	p = 0.379	p = 0.184	p = 0.737	p = 0.265	p = 0.001	p = 0.369	p = 0.837	p = 0.350	p = 0.259	p = 0.454	p = 0.564	yes
assay039	ENST00000409079_2	NGEF		ACCCTAACGAATCTAAAATAAATTCGAA	GGAGTCGATGTTATCGGGTA	chr2:233793456-233793554	-1	chr2:233792365-233794364	yes; HR-DOD					p = 0.032	p = 0.178	p = 0.556	p = 0.128	p = 0.404	p = 0.453	p = 0.614	p = 0.017	p = 0.060	p = 0.032	p = 0.569	p = 0.291	p = 0.956	p = 0.333	p = 0.405	p = 0.036	yes
assay040	ENST00000473360_3	DPM2		CATTCCGAATCAATAATAAAACCGAC	CGTTTATTTTAGGTTGGAAAGTGAAC	chr9:130700500-130700603	-1	chr9:130699559-130701558	yes; HR-DOD					p = 0.617	p = 0.559	p = 0.908	p = 0.699	p = 0.357	p = 0.714	p = 0.140	p = 0.936	p = 0.851	p = 0.643	p = 0.997	p = 0.757	p = 0.212	p = 0.541	p = 0.137	p = 0.948	no
assay042	ENST00000564055_7	lnc-ECI1-1		TAACAACGAATCTACGTAAACGAC	AGTAGAGTTCGGGGTTCG	chr16:2286759-2286840	-1	chr16:2286415-2288414	yes; HR-DOD					p = 0.002	p = 0.367	p = 0.418	p = 0.006	p = 0.100	p = 0.021	p = 0.958	p = 0.033	p = 0.140	p = 0.196	p = 0.703	p = 0.017	p = 0.568	p = 0.072	p = 0.663	p = 0.045	yes
assay044	ENST00000535335_15	KLF11		TAGGTGGGTTTTCGTTATCGAT	ACCGAAACCGAACTCGATA	chr2:10183195-10183291	1	chr2:10182873-10184872	yes; HR-DOD					p = 0.048	p = 0.234	p = 0.709	p = 0.526	p < 0.001	p = 0.831	p = 0.599	p = 0.418	p = 0.190	p = 0.215	p = 0.888	p = 0.563	p < 0.001	p = 0.512	p = 0.514	p = 0.432	yes
assay045	ENST00000400677_11	HMX1		CCCTCGTTATACCTCCGTT	ACGTCGGAACGGAGATAG	chr4:8874430-8874541	-1	chr4:8873044-8875043		yes; HR-DOD-MYCN1		yes; HR-DOD		p = 0.085	p = 0.123	p = 0.915	p = 0.864	p = 0.756	p = 0.882	p = 0.714	p = 0.219	p = 0.509	p = 0.003	p = 0.380	p = 0.173	p = 0.882	p = 0.304	p = 0.287	p = 0.167	yes
assay046	chr5:175200001-175205000_5	chr5:175200249-175200329		TAGAGTTTTGTCGAGGTTATGC	AACCGAAAACGACGAAAACTAC	chr5:175200249-175200329	1	chr5:175200001-175205000	yes; HR-DOD		yes; HR-DOD-MYCN0	yes; HR-DOD		p = 0.006	p = 0.713	p = 0.657	p = 0.001	p = 0.451	p = 0.984	p = 0.640	p < 0.001	p = 0.006	p = 0.167	p = 0.603	p = 0.016	p = 0.172	p = 0.767	p = 0.505	p < 0.001	yes
assay047	chr10:124907501-124912500_3	chr10:124910902-124910995		TTATCGGTTAGTACGCGGT	GCGACCGCAAATATCAAAAC	chr10:124910902-124910995	1	chr10:124907501-124912500	yes; HR-DOD	yes; HR-DOD-MYCN1		yes; HR-DOD	yes; HR-MYCN1	p = 0.736	p = 0.003	p = 0.422	p = 0.070	p = 0.437	p = 0.045	p = 0.525	p = 0.375	p = 0.460	p = 0.006	p = 0.106	p = 0.124	p = 0.357	p = 0.137	p = 0.194	p = 0.318	yes
assay049	ENST00000592598_14	ZSCAN30		TACCGAAAACGCCAAATACTAC	TGTTGTGTTAGTATTTAGTACGCG	chr18:32847919-32848039	-1	chr18:32847413-32849412	yes; HR-DOD	yes; HR-DOD-MYCN1		yes; HR-DOD		p = 0.205	p = 0.879	p = 0.677	p = 0.799	p = 0.837	p = 0.311	p = 0.353	p = 0.430	p = 0.235	p = 0.748	p = 0.616	p = 0.644	p = 0.794	p = 0.717	p = 0.691	p = 0.417	yes
assay050	ENST00000558028_7	TGIF2		CGGTAGGATATTTTGTGCGG	GTTTCCGAAACGCCTACTATAC	chr20:35201585-35201696	1	chr20:35201458-35203457	yes; HR-DOD	yes; HR-DOD-MYCN1				p = 0.039	p = 0.897	p = 0.739	p = 0.401	p = 0.929	p = 0.785	p = 0.582	p = 0.180	p = 0.128	p = 0.768	p = 0.708	p = 0.288	p = 0.808	p = 0.600	p = 0.940	p = 0.198	yes
assay051	ENST00000412452_1	FER1L4		GACCTAAAACGCCTCCAAAA	GTAGTTTCGTTTTAATTTCGATTTCGT	chr20:34189025-34189142	-1	chr20:34188197-34190196	yes; HR-DOD	yes; HR-DOD-MYCN1		yes; HR-DOD		p = 0.778	p = 0.958	p = 0.241	p = 0.354	p = 0.887	p = 0.721	p = 0.066	p = 0.204	p = 0.985	p = 0.960	p = 0.164	p = 0.353	p = 0.562	p = 0.582	p = 0.067	p = 0.249	yes
assay052	ENST00000490678_1	CRYBA2		GCCAAACCTCGAAACAAAAC	CGTTTAGCGAGTTAGTAGCG	chr2:219858411-219858519	-1	chr2:219857401-219859400	yes; HR-DOD	yes; HR-DOD-MYCN1				p = 0.292	p = 0.854	p = 0.377	p = 0.043	p = 0.482	p = 0.103	p = 0.559	p = 0.173	p = 0.341	p = 0.895	p = 0.543	p = 0.050	p = 0.586	p = 0.120	p = 0.529	p = 0.285	yes
assay053	ENST00000436399_1	PTGES3		AAATTAAACGAAACGCCCGTA	TTGATTTTAGGTGATTCGTTTATCGA	chr12:57083072-57083152	-1	chr12:57081447-57083446	yes; HR-DOD		yes; HR-DOD-MYCN0	yes; HR-DOD		p = 0.515	p = 0.026	p = 0.633	p = 0.669	p = 0.836	p = 0.132	p = 0.068	p = 0.340	p = 0.896	p = 0.032	p = 0.409	p = 0.794	p = 0.871	p = 0.178	p = 0.092	p = 0.405	no
assay056	chr18:33765001-33770000_13	chr18:33767766-33767882	in promoter region of MOCOS	GGACGTGTTTACGCGTTT	GACTAAATTAATCCTACCCACCG	chr18:33767766-33767882	1	chr18:33765001-33770000	yes; HR-DOD	yes; HR-DOD-MYCN1				p = 0.068	p = 0.282	p = 0.843	p = 0.023	all unmethylated	p = 0.109	p = 0.760	p = 0.045	p = 0.220	p = 0.223	p = 0.463	p = 0.010	all unmethylated	p = 0.050	p = 0.409	p = 0.054	yes
assay057	chr10:106090001-106095000_6	chr10:106093132-106093248	in gene body of ITPRIP	CATACGTCTCACACTTAAAACCG	CGTGATATTAGTGAAACGGAAGTATT	chr10:106093132-106093248	-1	chr10:106090001-106095000	yes; HR-DOD					p = 0.820	p = 0.168	p = 0.367	p = 0.698	p = 0.422	p = 0.937	p = 0.217	p = 0.775	p = 0.767	p = 0.129	p = 0.965	p = 0.842	p = 0.650	p = 0.914	p = 0.203	p = 0.766	no
assay058	chr10:124907501-124912500_9	chr10:124910348-124910461		TCGTTTAGATTGTACGTGGTTG	CGCGCGAACTCTTAAACT	chr10:124910348-124910461	1	chr10:124907501-124912500	yes; HR-DOD	yes; HR-DOD-MYCN1		yes; HR-DOD	yes; HR-MYCN1	p = 0.983	p = 0.014	p = 0.629	p = 0.409	p = 0.459	p = 0.473	p = 0.755	p = 0.775	p = 0.760	p = 0.007	p = 0.481	p = 0.344	p = 0.380	p = 0.481	p = 0.697	p = 0.487	yes
assay059	chr15:84045001-84050000_1	chr15:84047927-84048046		GGTAATATTATAGATTGCGCGGTT	CGAAAACGTCCCCTACAAAA	chr15:84047927-84048046	1	chr15:84045001-84050000	yes; HR-DOD					p < 0.001	p = 0.288	p = 0.306	p = 0.090	p = 0.152	p = 0.602	p = 0.846	p = 0.014	p < 0.001	p = 0.154	p = 0.162	p = 0.107	p = 0.058	p = 0.677	p = 0.674	p = 0.018	yes
assay061	chr14:75980001-75985000_2	chr14:75981692-75981798		TTAGAGAGCGGGAGTTCG	CAACGAACCCTCTTTCGTC	chr14:75981692-75981798	1	chr14:75980001-75985000	yes; HR-DOD					p = 0.263	p = 0.856	p = 0.800	p = 0.241	p = 0.513	p = 0.469	p = 0.636	p = 0.403	p = 0.139	p = 0.938	p = 0.565	p = 0.261	p = 0.383	p = 0.333	p = 0.940	p = 0.419	yes
assay062	chr8:21880001-21885000_1	chr8:21882243-21882344	in promoter region of NPM2	TTCGGGTTTGGATAGTCGT	TACTATCGCTACTCCGCG	chr8:21882243-21882344	1	chr8:21880001-21885000	yes; HR-DOD					p = 0.021	p = 0.038	p = 0.858	p = 0.799	p = 0.817	p = 0.968	p = 0.432	p = 0.581	p = 0.009	p = 0.117	p = 0.664	p = 0.432	p = 0.566	p = 0.753	p = 0.834	p = 0.440	yes
assay063	ENST00000503413_10	FGF5		GATTTAGTAGTTTGCGGCGTA	AAAACTCGCTAATACGTATACGAAAA	chr4:81189855-81189942	1	chr4:81187920-81189919					yes; HR-MYCN1	p = 0.008	p = 0.108	p = 0.984	p = 0.686	p = 0.908	p = 0.245	p = 0.521	p = 0.107	p = 0.020	p = 0.138	p = 0.692	p = 0.570	p = 0.661	p = 0.334	p = 0.610	p = 0.250	yes
assay064	ENST00000440947_12	lnc-C9orf146-2		AGGTCGAGTTTTCGTACGA	TAACCGCGATTTCGCTAAC	chr9:14346946-14347030	1	chr9:14345820-14347819	yes; HR-DOD				yes; HR-MYCN1	p = 0.014	p = 0.760	p = 0.322	p = 0.127	p = 0.115	p = 0.781	p = 0.875	p = 0.114	p = 0.217	p = 0.875	p = 0.760	p = 0.149	p = 0.306	p = 0.757	p = 0.669	p = 0.175	yes
assay065	ENST00000488272_5	DERL3		CCACCGCGACGATAATAAAA	TGGTAGGGATTAGCGGTC	chr22:24181080-24181168	-1	chr22:24179891-24181890	yes; HR-DOD				yes; HR-MYCN1	p < 0.001	p = 0.135	p = 0.383	p = 0.338	p = 0.096	p = 0.764	p = 0.922	p = 0.132	p = 0.003	p = 0.413	p = 0.809	p = 0.102	p = 0.816	p = 0.693	p = 0.969	p = 0.098	yes
assay066	ENST00000505653_15	SPON2		CCGTTACATACACGTAACCAC	TTAGAAAATTAGAAATTGCGCGC	chr4:1195265-1195366	-1	chr4:1194646-1196645					yes; HR-MYCN1	p = 0.299	p = 0.079	p = 0.935	p = 0.241	p = 0.461	p = 0.469	p = 0.871	p = 0.207	p = 0.310	p = 0.021	p = 0.877	p = 0.103	p = 0.833	p = 0.467	p = 0.768	p = 0.126	no
assay067	ENST00000492654_5	HHEX		TTCGAGTTTGGTTGTGGTC	ACGCGATCCCAACAATAAC	chr10:94451348-94451468	1	chr10:94450113-94452112					yes; HR-MYCN1	p = 0.367	p = 0.151	p = 0.498	p = 0.428	p = 0.467	p = 0.463	p = 0.282	p = 0.411	p = 0.696	p = 0.237	p = 0.087	p = 0.224	p = 0.184	p = 0.301	p = 0.144	p = 0.499	yes
assay068	ENST00000558382_14	lnc-NR2F2-2		CGAAGAGAGAGATTTAGGCGTA	TCGCTCGAAATCTATTAACTACAAATTAA	chr15:96896910-96897018	1	chr15:96895967-96897966					yes; HR-MYCN1	p = 0.699	p = 0.676	p = 0.599	p = 0.254	p = 0.843	p = 0.803	p = 0.401	p = 0.256	p = 0.251	p = 0.469	p = 0.164	p = 0.125	p = 0.648	p = 0.635	p = 0.174	p = 0.218	yes
assay069	chr20:61805001-61810000_1	chr20:61807437-61807542	in gene body of lnc-YTHDF1-2	CGGAGGTTTTAGGGTTTCG	GAACCCTCACCCTAATAAAACG	chr20:61807437-61807542	1	chr20:61805001-61810000					yes; HR-MYCN1	p = 0.466	p = 0.974	p = 0.075	p = 0.045	p = 0.070	p = 0.131	p = 0.076	p = 0.013	p = 0.738	p = 0.796	p = 0.077	p = 0.019	p = 0.155	p = 0.188	p = 0.082	p = 0.017	yes
assay070	chr4:43847501-43852500_5	chr4:43848467-43848557		TATCGATTTTATTTTATTATGGGTTTTCGC	ATCGATAAAACTAAATACCTCGAAACAA	chr4:43848467-43848557	1	chr4:43847501-43852500					yes; HR-MYCN1	p = 0.473	p = 0.872	p = 0.363	p = 0.835	p = 0.175	p = 0.309	p = 0.746	p = 0.988	p = 0.540	p = 0.530	p = 0.580	p = 0.730	p = 0.209	p = 0.906	p = 0.804	p = 0.986	no
assay071	chr3:181420001-181425000_10	chr3:181422086-181422201	in gene body of SOX2-OT	TAGGGAAAATCGTAGCGGT	CGAACTCAAACCTAAACGCTAA	chr3:181422086-181422201	1	chr3:181420001-181425000					yes; HR-MYCN1	p = 0.377	p = 0.862	p = 0.365	p = 0.099	p = 0.486	p = 0.409	p = 0.207	p = 0.080	p = 0.455	p = 0.675	p = 0.232	p = 0.056	p = 0.531	p = 0.847	p = 0.288	p = 0.028	no
assay072	chr6:50672501-50677500_9	chr6:50675758-50675840		ATTAATACGTTCGCGAGGTTTT	AACCGACAAACAACACGAA	chr6:50675758-50675840	1	chr6:50672501-50677500					yes; HR-MYCN1	p = 0.001	p = 0.972	p = 0.279	p = 0.163	p = 0.073	p = 0.916	p = 0.969	p = 0.101	p = 0.080	p = 0.903	p = 0.948	p = 0.179	p = 0.427	p = 0.816	p = 0.577	p = 0.130	yes
assay074	chr19:45655001-45660000_14	chr19:45656172-45656280	in gene body of NKPD1	TATTACCCGCGCTCTCTAAA	TGTTTAACGTTATTAATACGTTGTTGTTC	chr19:45656172-45656280	-1	chr19:45655001-45660000	yes; HR-DOD				yes; HR-MYCN1	p = 0.055	p = 0.241	p = 0.579	p = 0.186	p = 0.459	p = 0.051	p = 0.323	p = 0.022	p = 0.215	p = 0.707	p = 0.285	p = 0.033	p = 0.380	p = 0.197	p = 0.308	p = 0.013	yes
assay075	chr3:172310001-172315000_7	chr3:172311271-172311364	in gene body of lnc-NCEH1-1	ATTAATCCGCAAAATCGCTCATT	GTAGGATAATCGTTTATACGGGAGA	chr3:172311271-172311364	-1	chr3:172310001-172315000					yes; HR-MYCN1	p = 0.177	p = 0.071	p = 0.653	p = 0.074	p = 0.574	p = 0.728	p = 0.781	p = 0.003	p = 0.233	p = 0.011	p = 0.455	p = 0.007	p = 0.424	p = 0.530	p = 0.848	p < 0.001	no
assay077	ENST00000400546_1	NCAM2		GAGGTGACGTTAATTTTATAAACGTTTT	GTAACAAACGCCCGAAACTA	chr21:22369517-22369618	1	chr21:22369134-22371133	yes; HR-DOD				yes; HR-MYCN1	p = 0.146	p = 0.002	p = 0.521	p = 0.311	p = 0.083	p = 0.180	p = 0.339	p = 0.899	p = 0.105	p = 0.022	p = 0.825	p = 0.861	p = 0.145	p = 0.505	p = 0.419	p = 0.815	yes
assay078	chr2:107592501-107597500_1	chr2:107595263-107595375		CGACTTAACTCTCGCTCCTA	TAATCGGAGGTTTCGTTAGGT	chr2:107595263-107595375	-1	chr2:107592501-107597500					yes; HR-MYCN1	p = 0.460	p = 0.074	p = 0.470	p = 0.164	p = 0.905	p = 0.701	p = 0.115	p = 0.139	p = 0.252	p = 0.028	p = 0.735	p = 0.079	p = 0.394	p = 0.667	p = 0.150	p = 0.146	no
assay079	ENST00000510678_4	HNRNPH1		CGATCGACAAACCTTAACTACC	TTATCGAGCGTAGAGGTCG	chr5:179051434-179051528	-1	chr5:179049671-179051670	yes; HR-DOD			yes; HR-DOD		p = 0.107	p = 0.810	p = 0.102	p = 0.880	p = 0.011	p = 0.100	p = 0.784	p = 0.230	p = 0.049	p = 0.857	p = 0.153	p = 0.895	p = 0.102	p = 0.089	p = 0.782	p = 0.219	yes
assay080	chr14:99737501-99742500_3	chr14:99740545-99740636		ACACACAACGCGTCAAAA	CGGGATTTCGAGTTTCGG	chr14:99740545-99740636	-1	chr14:99737501-99742500		yes; HR-DOD-MYCN1	yes; HR-DOD-MYCN0	yes; HR-DOD		p = 0.997	p = 0.958	p = 0.724	p = 0.538	p = 0.900	p = 0.051	all unmethylated	p = 0.424	p = 0.915	p = 0.934	p = 0.507	p = 0.484	p = 0.475	p = 0.078	all unmethylated	p = 0.421	yes
assay082	ENST00000590717_4	lnc-ATP4A-1		GTCTCTACGAACTTCCTCGATAATA	GTTTTACGAAATTGTTATTGAGCGT	chr19:36035813-36035898	-1	chr19:36035443-36037442	yes; HR-DOD	yes; HR-DOD-MYCN1		yes; HR-DOD		p = 0.332	p = 0.262	p = 0.125	p = 0.642	p = 0.005	p = 0.841	p = 0.747	p = 0.283	p = 0.124	p = 0.309	p = 0.268	p = 0.756	p = 0.019	p = 0.741	p = 0.681	p = 0.282	yes
assay084	ENST00000341142_12	GMPPA		TATCGTGACGTTGATTGCG	CCTAACCGTACCGCAAATC	chr2:220362493-220362613	1	chr2:220362138-220364137	yes; HR-DOD					p = 0.072	p = 0.626	p = 0.789	p = 0.342	p = 0.593	p = 0.893	p = 0.605	p = 0.227	p = 0.319	p = 0.375	p = 0.337	p = 0.532	p = 0.519	p = 0.758	p = 0.119	p = 0.365	yes
assay087	chr7:8480001-8485000_6	chr7:8481976-8482058	in gene body of NXPH1	GGAGTTTTGCGCGTTTTC	TTCGCTTCAAAATCCATTAAAACG	chr7:8481976-8482058	1	chr7:8480001-8485000	yes; HR-DOD				yes; HR-MYCN1	p = 0.014	p = 0.003	p = 0.900	p = 0.745	p = 0.941	p = 0.669	p = 0.725	p = 0.958	p = 0.018	p = 0.003	p = 0.851	p = 0.897	p = 0.737	p = 0.776	p = 0.775	p = 0.749	yes
assay088	ENST00000493165_8	RGS19		CCGAAATCATACCGAATATCTCCTATA	GATAGGGCGTTCGTGGTA	chr20:62711856-62711972	-1	chr20:62710665-62712664	yes; HR-DOD	yes; HR-DOD-MYCN1		yes; HR-DOD		p = 0.164	p = 0.102	p = 0.994	p = 0.021	p = 0.910	p = 0.241	p = 0.702	p = 0.040	p = 0.109	p = 0.228	p = 0.631	p = 0.059	p = 0.905	p = 0.491	p = 0.523	p = 0.059	no
assay089	ENST00000349880_7	NAV2		CGAGGAAATTATAGAGTAATTTAAATAGCG	CCTATCCGCGCCTAAAAC	chr11:19733585-19733666	1	chr11:19733413-19735412	yes; HR-DOD	yes; HR-DOD-MYCN1		yes; HR-DOD		p = 0.065	p = 0.094	p = 0.534	p = 0.977	p = 0.203	p = 0.082	p = 0.785	p = 0.215	p = 0.270	p = 0.117	p = 0.849	p = 0.802	p = 0.817	p = 0.198	p = 0.981	p = 0.358	yes
assay090	chr22:19507501-19512500_9	chr22:19511641-19511721	in gene body of CLDN5	AAAATCCTCGATAAACGTAACCG	TCGTTCGGTTTTGACGTTT	chr22:50706005-50706087	-1	chr22:19507501-19512500		yes; HR-DOD-MYCN1		yes; HR-DOD		p = 0.002	p = 0.351	p = 0.221	p = 0.245	p = 0.034	p = 0.084	p = 0.698	p = 0.888	p = 0.012	p = 0.255	p = 0.537	p = 0.285	p = 0.012	p = 0.244	p = 0.334	p = 0.573	yes
assay091	ENST00000523376_10	CALCB		ACGTATTGGACGGTCGTTA	AAACGAACTTTTCTAACGCTCAA	chr11:14926375-14926489	1	chr11:14925044-14927043	yes; HR-DOD	yes; HR-DOD-MYCN1		yes; HR-DOD		p = 0.006	p = 0.697	p = 0.059	p = 0.124	p = 0.166	p = 0.596	p = 0.337	p = 0.014	p = 0.028	p = 0.416	p = 0.278	p = 0.229	p = 0.429	p = 0.495	p = 0.543	p = 0.022	yes
assay092	ENST00000511258_9	NSD1		GTTCGGGGTTTGAGGTTTC	TAAATTCGACCCGAAACCAAAA	chr5:176560112-176560204	1	chr5:176559675-176561674	yes; HR-DOD	yes; HR-DOD-MYCN1				p = 0.125	p = 0.048	p = 0.323	p = 0.461	p = 0.418	p = 0.035	p = 0.531	p = 0.324	p = 0.230	p = 0.034	p = 0.812	p = 0.397	p = 0.698	p = 0.026	p = 0.766	p = 0.444	yes
assay099	ENST00000380465_7	PLIN2		TCGATAATATCCCTTCGACAAATATTATTT	TTAATAGATTTAGGGCGATTGTTATCG	chr9:19127072-19127162	-1	chr9:19126975-19128974	yes; HR-DOD	yes; HR-DOD-MYCN1		yes; HR-DOD		p = 0.874	p = 0.163	p = 0.691	p = 0.811	p = 0.016	p = 0.518	p = 0.108	p = 0.724	p = 0.810	p = 0.153	p = 0.498	p = 0.822	p = 0.195	p = 0.264	p = 0.225	p = 0.425	yes
assay101	ENST00000565041_3	lnc-NOXO1-1		CGTTCCGACTCCAACCTA	TATTTTGTATCGCGTGGGTTC	chr16:2041488-2041593	-1	chr16:2039859-2041858	yes; HR-DOD	yes; HR-DOD-MYCN1				p = 0.993	p = 0.924	p = 0.981	p = 0.913	p = 0.826	p = 0.343	p = 0.557	p = 0.762	p = 0.780	p = 0.302	p = 0.740	p = 0.241	p = 0.978	p = 0.078	p = 0.592	p = 0.897	yes
assay104	ENST00000446808_7	LSP1		TTCGGTTATTAGTTTCGAGTGTTTT	CGCGTCCTCTAACCCTAA	chr11:1884883-1884989	1	chr11:1883903-1885902	yes; HR-DOD					p = 0.859	p = 0.927	p = 0.840	p = 0.173	p = 0.312	p = 0.903	p = 0.262	p = 0.140	p = 0.598	p = 0.995	p = 0.928	p = 0.158	p = 0.592	p = 0.735	p = 0.598	p = 0.166	yes
assay106	ENST00000555471_2	CIDEB		CGCCTACTACTAACGATCTAACT	ACGGGTGGTATAGTTGGTATAC	chr14:24780287-24780390	-1	chr14:24779425-24781424	yes; HR-DOD				yes; HR-MYCN1	p = 0.849	p = 0.021	p = 0.085	p = 0.602	p = 0.723	p = 0.418	p = 0.021	p = 0.072	p = 0.848	p = 0.023	p = 0.047	p = 0.499	p = 0.961	p = 0.238	p = 0.004	p = 0.066	yes
assay108	ENST00000435845_5	CYYR1		CGAAACTAAAACGCCCGTA	TTTTCGCGTTTGAGCGTA	chr21:27945452-27945538	-1	chr21:27945104-27947103	yes; HR-DOD					p = 0.024	p = 0.046	p = 0.541	p = 0.707	p = 0.871	p = 0.164	p = 0.337	p = 0.288	p = 0.015	p = 0.072	p = 0.699	p = 0.869	p = 0.920	p = 0.573	p = 0.336	p = 0.551	yes
assay109	ENST00000521711_4	ADRA1A		CCTACCCGAAACTAAATACGAAAAT	GAATAAGATAGCGCGGAAAAGT	chr8:26722783-26722875	-1	chr8:26722423-26724422	yes; HR-DOD					p = 0.257	p = 0.033	p = 0.694	p = 0.862	p = 0.217	p = 0.016	p = 0.782	p = 0.016	p = 0.162	p = 0.077	p = 0.891	p = 0.541	p = 0.494	p = 0.082	p = 0.640	p = 0.033	yes
assay111	ENST00000543986_5	CCDC177		GCGCTCCCTACGAATCTA	GGATCGGTTGCGTAAGTTT	chr14:70038893-70038993	-1	chr14:70037533-70039532	yes; HR-DOD					p = 0.002	p = 0.020	p = 0.858	p = 0.776	p = 0.912	p = 0.341	p = 0.410	p = 0.722	p < 0.001	p = 0.007	p = 0.820	p = 0.939	p = 0.490	p = 0.943	p = 0.504	p = 0.716	yes
assay113	ENST00000513905_8	lnc-MRPL3-2		TAATCCGAAATAAAATTCGCCCTTAT	GTTTCGGTTAGTTTTAGTTTGCG	chr3:131080705-131080809	-1	chr3:131079956-131081955	yes; HR-DOD				yes; HR-MYCN1	p = 0.002	p = 0.034	p = 0.222	p = 0.968	p = 0.272	p = 0.960	p = 0.602	p = 0.675	p = 0.035	p = 0.038	p = 0.455	p = 0.882	p = 0.711	p = 0.762	p = 0.454	p = 0.464	yes
assay114	ENST00000395029_4	TCF7		AGTTACGTTGGGTTTGGATTC	CGAATATTAAACGCCTCTCCC	chr5:133449105-133449215	1	chr5:133448904-133450903	yes; HR-DOD	yes; HR-DOD-MYCN1				p = 0.297	p = 0.344	p = 0.581	p = 0.264	p = 0.796	p = 0.223	p = 0.442	all unmethylated	p = 0.321	p = 0.746	p = 0.588	p = 0.590	p = 0.798	p = 0.404	p = 0.725	all unmethylated	no
assay115	ENST00000439567_1	DMC1		AACGAAACGCTCAAAATCACTA	CGAAGATTTTGAGGGGACG	chr22:38965926-38966022	-1	chr22:38965637-38967636	yes; HR-DOD					p = 0.133	p = 0.370	p = 0.453	p = 0.415	p = 0.842	p = 0.989	p = 0.157	p = 0.190	p = 0.191	p = 0.441	p = 0.548	p = 0.503	p = 0.827	p = 0.690	p = 0.174	p = 0.179	yes
assay116	ENST00000421275_6	lnc-TREX1-1		TTTTCGGAGTTTTACGAAGATAGG	TCTTTATCCGAAATCTTCCGAAATC	chr3:48699797-48699882	1	chr3:48699710-48701709	yes; HR-DOD	yes; HR-DOD-MYCN1			yes; HR-MYCN1	p = 0.008	p = 0.004	p = 0.365	p = 0.036	p = 0.510	p = 0.840	p = 0.760	p = 0.039	p = 0.022	p = 0.019	p = 0.417	p = 0.136	p = 0.435	p = 0.555	p = 0.654	p = 0.048	yes
