# Supplementary material for: Methyl-CpG-binding domain sequencing reveals a prognostic methylation signature in neuroblastoma
Source: Oncotarget. 2015 Dec 6;7(2):1960–72. doi: 10.18632/oncotarget.6477 (PMC4811509; doi:10.18632/oncotarget.6477)
Supplement: Supplementary file 4 [file oncotarget-07-1960-s004.xlsx]

## Sheet: NB cell lines
NB cell line	MYCN amplification status	number
SH-SY5Y	0	2548
IMR32	1	2465
SMS-KAN	1	2713
Kelly	1	2851
SK-N-AS	0	2466
TR-14	1	2809
CHP-902R	1	5347
SK-N-SH	0	2557
N206	1	2810
SHEP	0	2760
ACN	0	2850
GIMEN	0	2547
NMB	1	2560
SK-N-BE	1	2552
NLF	1	2464
SMS-KCNR	1	2709
NBL-S	0	5352
STA-NB-3	1	5638
SJNB-10	1	2558
