# Supplementary material for: Methyl-CpG-binding domain sequencing reveals a prognostic methylation signature in neuroblastoma
Source: Oncotarget. 2015 Dec 6;7(2):1960–72. doi: 10.18632/oncotarget.6477 (PMC4811509; doi:10.18632/oncotarget.6477)
Supplement: Supplementary file 5 [file oncotarget-07-1960-s005.xlsx]

## Sheet: A. MSP cohort I
patientID	grouptype	assay002	assay004	assay005	assay006	assay007	assay008	assay009	assay010	assay011	assay012	assay013	assay015	assay016	assay018	assay019	assay021	assay022	assay024	assay031	assay032	assay033	assay035	assay036	assay037	assay038	assay039	assay040	assay042	assay044	assay045	assay046	assay047	assay049	assay050	assay051	assay052	assay053	assay056	assay057	assay058	assay059	assay061	assay062	assay063	assay064	assay065	assay066	assay067
NB 157	HR-DOD	0	0	0	0	0	0	0	0	0	0	0	1	0	0	0	1	0	0	0	0	0	0	0	0	0	0	0	0	0	0	0	0	0	0	0	0	0	0	0	0	0	0	0	0	0	0	0	0
NB 174	HR-DOD	0	0	0	0	0	0	0	0	0	0	0	0	0	0	1	1	0	1	0	1	0	0	1	1	0	0	1	0	0	0	0	0	0	0	0	0	0	0	1	0	0	0	0	0	0	0	0	0
NB 92	HR-DOD	0	0	0	0	0	0	0	0	0	1	0	0	0	0	0	1	0	0	0	0	0	0	0	0	0	1	0	0	0	0	0	0	0	0	0	0	0	0	0	0	0	0	0	0	0	0	0	0
1034	HR-DOD	0	1	1	1	1	0	0	0	1	1	1	1	1	0	1	1	1	1	0	1	1	1	1	1	1	1	1	0	0	0	1	0	0	1	0	0	0	1	1	0	1	0	0	0	0	1	1	1
NB 137	HR-DOD	0	0	0	0	0	0	1	0	0	0	1	0	1	0	1	1	1	1	0	1	1	0	1	0	0	1	0	0	0	0	1	0	0	0	0	0	1	0	0	0	1	0	0	1	1	0	0	0
NB 65	HR-DOD	0	0	0	0	0	0	1	0	0	0	0	0	0	0	1	1	1	0	0	1	0	0	1	0	0	0	1	0	0	0	0	0	0	0	0	0	0	0	1	0	0	1	0	0	0	0	1	0
NB 70	HR-DOD	0	0	0	0	0	0	0	0	0	0	0	0	0	0	0	0	1	0	0	0	0	0	0	0	0	0	0	0	0	0	0	0	0	0	0	0	0	0	0	0	0	0	0	0	0	0	0	0
3391	HR-DOD	0	0	1	0	1	0	0	0	0	1	1	1	1	0	0	1	0	0	0	0	0	0	1	1	0	1	0	0	0	0	1	0	0	0	1	0	0	0	0	1	0	0	0	0	0	0	0	1
NB 54	HR-DOD	0	0	0	1	0	0	0	0	0	0	0	0	0	0	0	0	0	0	0	0	0	0	0	0	0	0	0	0	0	0	0	0	0	0	0	0	0	0	0	0	0	0	0	0	0	0	0	0
986	HR-DOD	0	0	0	0	0	0	0	0	1	1	0	0	0	0	0	1	0	0	0	0	1	0	0	0	0	0	0	0	0	0	0	0	0	0	0	0	0	0	1	0	0	0	0	1	0	0	0	1
NB 36	HR-SURV	0	0	0	0	1	0	0	0	0	1	0	0	1	0	1	1	1	1	0	0	0	0	0	0	0	0	0	0	0	0	0	0	0	0	0	0	0	0	1	0	0	0	0	0	0	0	1	0
NB 186	HR-SURV	0	0	0	0	1	0	0	0	0	0	0	0	0	0	0	1	0	0	0	0	0	0	0	0	0	0	0	0	0	0	0	0	0	0	0	0	0	0	0	0	0	0	0	0	0	0	0	0
2862	HR-SURV	0	1	1	1	1	0	1	0	0	1	0	0	0	1	1	1	0	1	1	1	1	1	1	1	1	0	1	0	0	0	1	0	1	1	0	1	0	1	1	0	1	1	1	1	0	1	1	1
1470	LR-SURV	0	0	0	0	0	0	0	0	0	0	1	0	0	0	1	1	1	1	0	1	0	0	1	0	0	0	1	0	0	0	0	0	0	0	0	0	0	0	0	0	0	0	0	0	0	0	1	0
NB 50	LR-SURV	0	0	0	0	0	0	0	0	0	0	0	0	0	0	0	1	0	0	0	0	0	0	0	0	0	0	0	0	0	0	0	0	0	0	0	0	0	0	0	0	0	0	0	0	0	0	1	0
984	LR-SURV	0	0	0	0	0	0	1	0	1	1	0	0	0	0	1	1	1	0	0	1	0	0	1	0	0	0	0	0	0	0	0	0	0	0	0	0	0	0	0	0	0	0	0	0	0	0	0	0
NTC_1	NTC	0	0	0	0	0	0	0	0	0	0	0	0	0	0	0	0	0	0	0	0	0	0	0	0	0	0	0	0	0	0	0	0	0	0	0	0	0	0	0	0	0	0	0	0	0	0	0	0
NTC_2	NTC	0	0	0	0	0	0	0	0	0	0	0	0	0	0	0	0	0	0	0	0	0	0	0	0	0	0	0	0	0	0	0	0	0	0	0	0	0	0	0	0	0	0	0	0	0	0	0	0
NTC_3	NTC	0	0	0	0	0	0	0	0	0	0	0	0	0	0	0	0	0	0	0	0	0	0	0	0	0	0	0	0	1	0	0	0	0	0	0	0	0	0	0	0	0	0	0	0	0	0	0	0
NTC_18	NTC	0	0	0	0	0	0	0	0	0	0	0	0	0	0	0	0	0	0	0	0	0	0	0	0	0	0	0	0	0	0	0	0	0	0	0	0	0	0	0	0	0	0	0	0	0	0	0	0
NTC_4	NTC	0	0	0	0	0	0	0	0	0	0	0	0	0	0	0	0	0	0	0	0	0	0	0	0	0	0	0	0	0	0	0	0	0	0	0	0	0	0	0	0	0	0	0	0	0	0	0	0
NTC_5	NTC	0	0	0	0	0	0	0	0	0	0	0	0	0	0	0	0	0	0	0	0	0	0	0	0	0	0	0	0	0	0	0	0	0	0	0	0	0	0	0	0	0	0	0	0	0	0	0	0
NTC_6	NTC	0	0	0	0	0	0	0	0	0	0	0	0	0	0	0	0	0	0	0	0	0	0	0	0	0	0	0	0	0	0	0	0	0	0	0	0	0	0	0	0	0	0	0	0	0	0	0	0
NTC_7	NTC	0	0	0	0	0	0	0	0	0	0	0	0	0	0	0	0	0	0	0	0	0	0	0	0	0	0	0	0	0	0	0	0	0	0	0	0	0	0	0	0	0	0	0	0	0	0	0	0
NTC_8	NTC	0	0	0	0	0	0	0	0	0	0	0	0	0	0	0	0	0	0	0	0	0	0	0	0	0	0	0	0	0	0	0	0	0	0	0	0	0	0	0	0	0	0	0	0	0	0	0	0
NTC_15	NTC	0	0	0	0	0	0	0	0	0	0	0	0	0	0	0	0	0	0	0	0	0	0	0	0	0	0	0	0	0	0	0	0	0	0	0	0	0	0	0	0	0	0	0	0	0	0	0	0
NTC_9	NTC	0	0	0	0	0	0	0	0	0	0	0	0	0	0	0	0	0	0	0	0	0	0	0	0	0	0	0	0	0	0	0	0	0	0	0	0	0	0	0	0	0	0	0	0	0	0	0	0
NTC_10	NTC	0	0	0	0	0	0	0	0	0	0	0	0	0	0	0	0	0	0	0	0	0	0	0	0	0	0	0	0	0	0	0	0	0	0	0	0	0	0	0	0	0	0	0	0	0	0	0	0
NTC_11	NTC	0	0	0	0	0	0	0	0	0	0	0	0	0	0	0	0	0	0	0	0	0	0	0	0	0	0	0	0	0	0	0	0	0	0	0	0	0	0	0	0	0	0	0	0	0	0	0	0
NTC_12	NTC	0	0	0	0	0	0	0	0	0	0	0	0	0	0	0	0	0	0	0	0	0	0	0	0	0	0	0	0	0	0	0	0	0	0	0	0	0	0	0	0	0	0	0	0	0	0	0	0
NTC_13	NTC	0	0	0	0	0	0	0	0	0	0	0	0	0	0	0	0	0	0	0	0	0	0	0	0	0	0	0	0	0	0	0	0	0	0	0	0	0	0	0	0	0	0	0	0	0	0	0	0
NTC_17	NTC	0	0	0	0	0	0	0	0	0	0	0	0	0	0	0	0	0	0	0	0	0	0	0	0	0	0	0	0	0	0	0	0	0	0	0	0	0	0	0	0	0	0	0	0	0	0	0	0
NTC_16	NTC	0	0	0	0	0	0	0	0	0	0	0	0	0	0	0	0	0	0	0	0	0	0	0	0	0	0	0	0	0	0	0	0	0	0	0	0	0	0	0	0	0	0	0	0	0	0	0	0
NTC_14	NTC	0	0	0	0	0	0	0	0	0	0	0	0	0	0	0	0	0	0	0	0	0	0	0	0	0	0	0	0	0	0	0	0	0	0	0	0	0	0	0	0	0	0	0	0	0	0	0	0
2850	CL	0	0	0	1	0	0	0	0	0	1	1	0	0	0	0	1	1	1	0	1	0	0	0	0	0	0	1	0	1	0	0	0	0	0	0	0	0	1	1	0	0	0	1	1	1	0	0	0
2547	CL	1	0	1	1	1	1	1	1	1	1	1	1	1	0	1	1	1	1	1	1	1	1	1	1	1	1	1	1	1	0	1	0	1	1	0	0	1	1	1	0	1	1	1	1	1	1	1	1
5352	CL	1	0	1	1	1	1	1	1	1	1	1	1	1	0	1	1	0	1	1	1	1	1	0	1	1	1	1	1	1	1	1	0	1	0	1	1	1	0	1	0	0	0	1	1	1	1	1	1
2548	CL	1	1	1	0	1	1	1	1	1	1	1	0	1	1	1	1	0	1	1	1	0	1	1	1	1	1	1	1	1	1	1	0	1	1	1	1	1	1	1	1	1	1	1	1	1	1	1	1
2760	CL	0	0	1	0	1	1	0	0	0	1	1	0	1	0	0	1	1	1	0	0	1	1	1	1	1	1	0	0	0	0	0	0	0	0	0	0	1	1	1	0	1	0	1	0	1	1	1	1
2466	CL	0	0	1	0	1	0	1	1	1	1	1	0	1	0	0	1	0	1	1	1	1	0	1	1	1	1	1	1	1	1	1	0	1	0	0	0	1	0	1	0	1	0	1	1	1	1	1	1
2557	CL	1	1	1	0	1	1	1	1	1	1	1	0	1	1	1	1	1	1	0	1	0	0	1	1	1	1	0	1	0	0	1	0	1	1	0	0	1	1	1	0	1	1	1	1	1	1	1	1
5347	CL	1	0	1	1	1	1	1	0	0	1	1	0	1	1	1	1	0	1	0	1	1	1	1	1	1	0	0	1	0	1	1	0	0	0	0	1	0	1	1	0	1	1	1	1	1	1	1	1
2465	CL	0	1	1	1	1	1	1	1	1	1	1	1	1	1	0	0	1	1	1	1	1	1	1	1	1	1	0	1	1	1	1	0	1	0	1	0	1	1	1	0	1	1	1	1	1	1	1	1
2851	CL	1	1	1	0	1	1	1	0	0	1	1	0	1	1	0	1	0	0	0	1	1	0	1	1	0	1	0	0	0	0	1	0	0	0	0	1	1	0	1	0	0	0	1	1	0	1	0	0
2810	CL	1	0	0	0	1	1	0	1	1	1	1	0	1	1	0	1	0	1	0	0	1	0	1	1	1	0	1	1	0	0	1	0	0	0	0	0	1	0	1	0	1	0	0	0	1	1	1	1
2464	CL	1	0	1	1	1	0	1	0	1	1	1	0	1	1	0	1	1	0	1	1	1	0	1	1	1	1	1	1	1	0	1	0	1	0	1	0	1	1	1	0	1	0	1	1	1	1	1	1
2560	CL	0	0	1	0	1	0	1	0	0	1	1	0	0	0	1	1	0	1	1	1	1	0	1	1	0	1	0	1	1	1	1	0	1	0	1	1	0	1	0	0	1	1	1	0	1	0	1	1
2558	CL	1	1	1	1	1	1	1	0	1	1	1	0	1	0	1	1	0	1	0	1	1	0	1	1	1	1	1	1	0	1	1	0	1	1	0	0	1	1	1	0	1	0	1	1	1	1	1	0
2552	CL	1	0	1	0	1	1	1	1	0	1	1	1	1	1	0	1	0	1	1	1	1	0	1	1	1	1	1	1	1	1	1	0	1	1	1	1	1	1	1	0	1	0	1	1	1	1	1	1
2713	CL	0	0	1	1	1	1	1	1	1	1	1	0	1	1	1	1	1	0	0	1	1	0	1	1	1	1	1	1	0	0	1	0	1	0	1	0	1	1	1	0	1	0	0	1	1	1	1	1
2709	CL	0	1	1	1	1	1	1	0	0	1	1	0	0	0	0	1	0	0	0	1	1	1	1	1	1	0	1	1	0	1	1	0	1	0	0	1	0	1	1	0	0	1	1	1	1	1	1	1
5638	CL	1	0	1	1	1	1	1	0	1	1	1	1	1	0	0	1	1	1	0	1	1	0	1	1	1	0	1	0	1	0	1	0	1	0	1	0	1	0	1	0	1	0	1	1	0	1	1	0
2809	CL	0	1	1	1	1	1	0	0	0	1	1	0	1	1	1	1	0	0	0	1	0	0	1	1	1	1	1	0	1	1	1	0	1	1	1	0	1	0	0	0	0	0	0	1	1	1	1	0
280	HR-DOD	0	1	0	1	1	0	0	1	0	1	1	1	1	0	1	1	1	1	0	1	1	0	1	0	0	0	1	1	0	0	0	0	0	1	0	0	0	0	1	0	0	0	0	0	1	1	1	1
NB 77	HR-DOD	0	0	0	1	1	0	1	1	1	1	1	1	1	0	1	1	1	1	0	1	0	0	1	1	0	1	1	1	0	0	0	0	1	1	0	0	0	0	1	0	0	0	0	1	0	0	1	0
7	HR-DOD	0	0	1	0	1	1	1	0	1	1	0	1	1	0	1	1	1	1	0	1	0	1	1	1	0	1	1	0	0	0	0	0	0	0	0	0	1	0	1	0	0	0	0	0	0	0	0	0
NB 128	HR-DOD	0	0	1	0	1	1	1	1	1	1	1	1	1	1	1	1	1	1	0	1	1	1	1	1	0	0	0	0	0	0	1	0	0	1	0	1	1	0	1	0	0	0	1	0	0	0	0	0
3384	HR-DOD	0	0	0	0	1	0	1	0	1	1	1	0	0	0	0	1	1	1	0	1	0	0	1	1	0	0	0	0	0	0	0	0	1	0	0	0	1	0	0	0	0	1	0	0	0	0	0	0
389	HR-DOD	0	0	1	0	1	1	0	0	1	1	1	0	1	0	1	1	1	1	1	1	1	1	1	1	1	0	1	0	0	0	1	0	0	0	0	0	1	0	1	0	0	0	0	1	1	0	0	0
2869	HR-DOD	1	0	1	0	1	1	1	1	1	1	1	1	1	1	1	1	1	1	0	1	1	1	1	1	1	1	1	1	0	1	1	0	0	0	0	0	1	0	1	0	1	0	1	0	0	0	1	0
3385	HR-DOD	0	0	0	0	0	0	0	1	1	1	1	1	0	0	1	1	0	0	0	0	0	1	0	0	0	0	0	0	0	0	1	0	0	0	0	0	0	0	0	0	1	0	0	0	0	0	1	0
1378	HR-DOD	1	0	1	0	1	0	0	0	1	1	1	0	1	0	1	1	0	0	0	1	1	1	1	1	1	0	0	0	0	0	0	0	0	1	0	1	0	0	1	0	0	0	1	0	0	0	0	0
NB 31	HR-DOD	0	0	0	0	1	0	1	0	1	0	1	1	0	0	1	1	1	0	0	0	0	0	1	0	0	0	1	0	0	0	1	0	0	0	0	0	1	0	0	0	0	0	0	0	0	0	1	0
516	HR-DOD	0	0	0	0	0	0	0	0	1	0	1	1	0	0	1	0	1	1	0	1	0	0	1	0	0	0	1	0	0	0	0	0	0	0	0	0	0	0	0	0	0	0	0	0	0	0	1	0
NB 8	HR-DOD	0	0	1	0	0	0	0	0	0	0	1	1	0	0	0	1	0	1	0	1	0	0	1	0	0	0	0	0	0	0	0	0	0	0	0	0	0	0	0	0	1	0	0	0	0	0	0	0
3386	HR-DOD	0	0	1	0	1	0	1	1	0	1	1	1	1	0	1	1	1	1	0	1	0	1	1	0	1	1	1	0	0	0	0	0	0	0	0	0	0	0	0	0	0	1	0	0	0	0	1	0
384	HR-DOD	0	0	1	0	1	0	1	1	1	0	1	1	1	0	1	1	1	0	0	0	0	1	1	1	1	0	1	0	0	0	0	0	1	0	0	0	0	0	0	0	1	0	0	0	0	0	0	0
1015	HR-DOD	1	1	1	0	1	0	0	0	1	1	1	1	1	1	1	1	1	1	0	1	0	0	1	0	1	0	1	0	0	0	1	0	1	0	0	0	1	0	1	0	1	1	0	0	0	0	0	0
NB 25	HR-DOD	1	0	1	1	0	1	1	1	1	1	0	0	1	0	0	1	0	1	0	1	1	0	1	0	0	0	1	0	0	0	1	0	0	0	0	0	1	0	1	0	1	0	1	0	1	1	0	1
857	HR-DOD	0	0	0	0	0	0	0	0	0	0	1	0	0	1	1	1	1	1	0	1	1	0	1	0	0	0	1	0	0	0	0	0	0	0	0	0	0	0	1	0	0	0	0	0	0	0	1	0
2865	HR-DOD	0	0	1	0	1	0	1	0	0	1	1	1	1	0	1	1	1	1	0	1	0	1	1	1	0	1	1	0	0	0	1	0	0	0	0	1	1	0	1	0	1	1	0	1	0	0	0	0
NB 24	HR-DOD	0	0	0	0	1	0	0	0	0	1	1	0	0	0	1	1	1	0	0	1	0	0	1	0	0	0	0	0	0	0	0	0	0	0	0	0	0	0	1	0	0	0	0	0	1	0	1	0
NB 217	HR-DOD	0	0	1	0	1	0	0	0	0	0	0	0	0	0	0	1	0	0	0	0	0	0	0	0	1	0	0	0	0	0	1	0	0	0	0	0	0	0	0	0	1	0	0	0	0	0	0	0
3	HR-DOD	0	0	1	0	1	0	1	0	1	1	0	0	0	0	1	1	1	1	0	1	0	1	1	1	0	1	1	0	0	0	1	0	0	0	0	0	1	0	1	0	1	0	0	0	0	0	1	0
3381	HR-DOD	1	0	1	0	1	0	1	0	1	1	1	0	1	1	1	1	1	1	0	1	1	0	1	1	1	0	1	0	0	1	1	0	0	1	1	0	1	0	1	0	1	0	0	0	0	0	1	0
NB 17	HR-DOD	0	0	0	0	1	0	1	0	1	1	0	0	0	0	1	1	1	0	0	1	1	0	1	1	0	0	1	0	1	0	0	0	0	0	0	0	0	0	1	0	0	0	0	0	0	0	0	0
1534	HR-DOD	1	1	1	1	1	1	1	1	1	1	1	1	1	1	1	1	0	1	1	1	0	0	1	1	1	1	1	1	0	0	1	1	0	1	0	0	1	1	1	0	0	0	0	1	1	1	1	1
906	HR-DOD	1	0	1	1	1	1	1	0	1	1	1	1	1	0	1	1	1	1	1	1	0	0	1	1	0	1	0	1	0	0	0	0	1	1	0	1	1	0	1	0	1	0	0	1	0	1	1	1
917	HR-DOD	0	1	1	1	1	1	1	0	1	1	1	1	1	0	1	1	0	0	0	1	1	0	1	1	1	1	0	1	0	0	1	0	0	0	0	0	1	1	1	0	1	0	1	1	1	1	1	1
NB 172	HR-DOD	0	0	0	1	0	0	1	0	1	0	1	1	1	0	1	1	1	0	0	1	0	0	1	0	1	0	1	0	1	1	0	0	0	0	0	0	1	1	1	0	1	1	1	1	0	1	1	0
NB 6	HR-DOD	0	0	0	1	0	1	1	0	1	1	1	1	1	0	0	1	1	0	0	1	0	0	1	0	0	0	0	0	1	0	1	0	0	0	0	0	0	0	0	0	0	0	0	0	1	0	1	0
513	HR-DOD	0	0	0	0	1	0	0	0	1	1	1	1	1	0	0	1	0	0	0	1	0	0	0	1	0	0	0	0	0	0	1	0	0	0	0	0	0	0	1	0	0	0	0	1	0	0	0	0
NB 45	HR-DOD	0	0	0	0	1	0	0	0	0	0	0	1	1	0	1	1	0	1	0	1	0	0	1	0	1	0	1	0	1	0	1	0	0	0	0	0	0	0	1	0	0	0	0	0	0	0	0	0
NB 43	HR-DOD	0	0	0	0	1	0	0	0	1	1	1	0	0	0	1	1	1	0	0	0	0	0	0	0	0	0	1	0	0	0	0	0	1	0	0	0	1	0	1	0	0	0	0	1	0	0	0	0
1619	HR-DOD	0	0	1	1	1	1	1	0	1	1	1	1	1	0	1	1	1	0	1	1	0	0	1	1	0	1	1	0	0	0	1	0	0	0	0	0	1	0	1	0	1	0	0	1	0	1	1	1
1475	HR-DOD	1	0	1	1	1	1	1	0	1	1	0	0	1	0	1	1	1	1	0	1	0	0	1	1	0	1	1	0	0	1	1	0	0	0	0	0	1	0	1	0	1	1	0	1	0	1	1	1
NB 63	HR-DOD	0	0	0	1	1	0	0	0	1	1	0	0	0	0	0	1	0	1	0	1	0	0	0	1	1	0	1	0	0	0	1	0	0	0	0	0	0	0	1	0	1	0	1	0	0	1	1	1
2859	HR-DOD	0	0	1	1	1	1	1	0	1	1	1	0	1	0	1	1	1	1	0	1	1	0	1	1	1	1	1	0	1	1	1	0	1	0	1	0	1	1	1	0	1	1	1	1	0	1	1	1
NB 40	HR-DOD	1	0	0	0	1	0	1	0	1	1	1	0	1	0	1	1	1	1	0	1	0	0	1	0	0	0	1	1	0	0	0	0	0	0	0	0	1	0	1	0	0	0	0	1	0	0	1	0
499	HR-DOD	1	0	1	1	1	1	1	0	0	1	1	0	1	1	1	1	1	0	0	1	1	0	1	1	1	1	1	0	1	0	1	0	0	1	0	1	1	1	1	1	1	1	0	1	1	1	1	0
NB 171	HR-DOD	0	0	0	0	1	0	1	0	0	0	1	1	1	0	0	1	1	0	0	1	1	0	0	0	1	1	0	0	0	0	0	0	0	0	0	0	0	0	0	0	0	0	0	0	0	1	1	1
NB 48	HR-DOD	0	0	0	1	1	0	0	0	0	0	0	0	0	0	1	1	1	1	0	1	0	0	1	1	1	0	1	1	0	0	0	0	1	0	0	0	1	0	1	0	1	1	0	0	0	0	1	0
NB 166	HR-DOD	0	0	0	0	0	0	0	0	0	0	0	0	0	0	1	1	0	0	0	1	0	0	1	0	0	0	0	0	0	0	0	0	0	1	0	0	0	0	0	0	0	0	0	0	0	0	1	1
1016	HR-DOD	0	0	1	1	1	0	1	0	0	0	1	0	0	0	1	0	1	0	0	1	0	0	1	1	0	1	0	0	0	0	1	0	1	0	0	1	1	0	1	0	1	1	0	1	0	1	1	1
1781	HR-DOD	0	0	1	1	1	1	1	0	1	1	1	0	1	0	1	1	0	0	0	1	1	0	1	1	1	0	1	0	0	0	1	1	0	1	0	0	1	1	1	1	0	0	1	1	1	1	1	1
5	HR-DOD	1	0	1	1	1	1	1	1	1	1	1	0	1	1	1	1	0	0	0	1	1	0	1	1	1	1	1	0	0	0	0	0	0	0	1	0	1	0	1	0	1	0	1	1	0	0	1	1
5326	HR-SURV	0	0	1	0	1	0	0	0	1	1	1	1	1	0	1	1	1	1	0	1	0	0	1	1	0	1	1	0	0	0	0	0	0	1	0	0	1	0	1	0	0	0	0	0	0	0	1	1
NB 12	HR-SURV	0	0	1	0	0	0	0	0	1	0	1	1	1	0	1	1	0	1	0	0	1	0	1	0	0	0	1	0	0	0	0	0	1	0	0	0	0	0	0	0	1	0	0	0	0	0	0	0
5327	HR-SURV	0	0	0	0	0	0	0	0	0	0	0	0	1	0	1	1	0	0	0	1	0	0	1	0	0	0	1	0	0	0	0	0	0	0	0	0	0	0	1	0	0	0	0	0	0	0	0	0
NB 95	HR-SURV	0	0	0	0	0	0	0	0	0	1	1	0	0	0	0	1	0	0	0	0	0	0	1	0	0	0	0	0	0	0	0	0	0	0	0	0	0	0	0	0	0	0	0	0	0	0	0	0
NB 19	HR-SURV	0	0	0	0	0	1	0	0	1	1	1	0	1	0	1	1	0	0	0	1	0	0	0	0	0	0	0	0	0	0	0	0	0	0	0	0	0	0	0	0	0	0	0	0	0	0	1	1
1529	HR-SURV	0	0	1	0	1	0	0	0	0	1	1	1	0	0	1	1	1	1	0	1	0	0	1	0	0	1	1	0	0	0	0	0	0	0	0	0	0	0	1	0	0	0	0	0	0	0	1	0
5336	HR-SURV	0	0	1	0	1	0	1	1	1	1	1	1	0	0	1	1	1	1	0	1	1	0	1	0	1	0	0	0	0	1	0	0	1	0	0	0	1	0	1	0	0	0	0	0	0	0	1	0
2867	HR-SURV	0	0	1	0	1	0	1	0	0	1	1	0	1	0	1	1	0	1	0	1	0	1	1	1	0	1	0	0	0	0	0	0	1	0	0	0	1	0	1	1	0	1	0	0	0	0	1	0
5337	HR-SURV	0	1	1	0	1	1	0	0	0	1	0	0	0	0	1	1	1	1	0	1	0	1	1	1	1	1	1	0	0	0	1	0	0	0	0	0	0	0	1	0	1	0	0	0	0	0	1	0
NB 112	HR-SURV	0	0	0	0	0	0	0	0	0	0	0	0	1	0	0	1	0	0	0	0	0	0	0	0	1	0	0	0	0	0	1	0	0	0	0	0	0	0	1	0	0	0	0	0	0	0	1	0
NB 78	HR-SURV	0	0	0	1	1	1	1	0	1	1	0	0	0	0	1	1	1	1	0	0	0	0	1	1	0	0	1	0	0	0	0	0	0	0	0	0	1	0	0	0	1	0	0	1	0	1	1	1
2864	HR-SURV	0	0	1	1	1	1	0	1	1	1	0	0	1	0	1	1	0	0	0	1	0	0	1	0	1	1	1	0	0	0	1	1	0	0	0	1	1	0	1	0	0	0	0	0	0	0	1	1
5332	HR-SURV	0	1	1	0	1	0	0	0	1	1	0	0	1	0	1	1	1	1	0	1	1	0	1	1	0	1	1	0	0	0	1	0	0	0	0	0	0	0	1	0	1	1	0	0	0	0	1	0
5333	HR-SURV	0	0	1	1	1	0	1	1	1	1	1	1	1	0	1	1	1	1	0	1	1	1	1	1	0	0	1	0	0	1	1	0	0	0	0	0	1	0	1	0	1	0	0	1	1	0	1	1
5331	HR-SURV	0	0	0	1	1	1	1	1	1	1	1	1	1	0	1	1	1	1	1	1	0	1	1	0	1	1	0	1	0	0	1	1	0	0	0	0	1	1	0	0	0	0	1	1	0	0	0	1
1385	HR-SURV	1	0	1	1	1	1	1	0	1	1	1	1	1	1	1	1	1	1	0	1	1	0	1	1	1	1	1	1	0	0	0	0	0	1	0	1	1	0	1	0	0	0	0	1	0	1	0	1
1508	HR-SURV	0	0	0	0	1	0	0	0	1	1	1	1	1	0	1	1	0	1	0	1	0	0	0	0	1	0	1	0	0	0	0	0	0	0	0	0	1	0	1	0	0	0	0	0	0	0	0	0
2855	HR-SURV	0	0	1	1	1	1	1	0	1	1	1	1	1	0	1	1	0	0	0	1	0	0	1	1	1	1	1	1	1	0	0	0	0	0	0	0	1	0	1	1	0	1	0	1	0	1	1	1
NB 44	HR-SURV	1	0	0	1	1	0	1	0	1	1	1	1	1	0	1	1	1	0	0	1	1	0	1	1	0	0	1	1	0	0	0	0	0	0	0	0	0	0	1	0	1	0	0	1	0	1	1	0
3390	HR-SURV	0	0	0	0	0	0	0	0	1	0	1	0	0	0	1	1	0	0	0	0	0	0	1	0	0	0	1	0	0	0	1	0	0	0	0	0	0	0	1	0	0	0	0	0	0	0	1	0
NB 149	HR-SURV	0	0	0	1	1	0	0	0	1	0	1	1	1	0	1	1	0	0	0	1	0	0	1	1	1	1	0	0	0	0	0	0	0	0	0	0	1	0	1	0	0	0	0	0	0	0	1	0
5335	HR-SURV	1	0	1	1	1	1	1	1	1	1	0	0	1	1	1	1	1	0	1	1	1	0	1	1	1	1	1	1	1	0	1	0	0	1	1	0	1	1	1	0	1	1	0	1	0	1	1	1
1148	HR-SURV	0	1	1	1	1	1	1	0	1	1	1	0	1	0	1	1	1	0	0	1	0	0	1	1	1	0	1	0	1	0	1	1	1	0	1	1	1	0	1	1	1	0	1	1	0	1	1	1
2860	HR-SURV	0	0	1	1	1	0	1	0	0	1	1	1	1	0	1	1	1	0	0	1	0	0	1	0	0	0	0	0	0	0	1	0	1	0	0	0	1	0	1	0	0	0	1	1	1	0	1	1
2856	HR-SURV	0	1	1	0	0	0	1	0	0	1	1	1	1	1	1	1	1	1	0	1	0	0	1	1	1	1	1	0	0	0	1	0	0	0	0	0	1	0	1	0	1	1	0	1	0	1	1	0
1370	HR-SURV	1	1	1	1	1	1	1	0	0	1	1	1	1	1	1	1	1	1	1	1	0	0	1	1	1	1	1	0	1	0	1	0	1	1	1	1	1	1	1	0	1	1	0	1	1	1	1	1
5334	HR-SURV	0	0	0	0	1	0	1	0	0	1	0	0	0	0	0	1	0	1	0	1	0	0	1	1	0	0	1	0	0	0	0	0	1	0	0	0	1	0	1	0	0	0	0	0	0	0	1	1
3389	HR-SURV	0	1	1	1	1	1	1	0	1	1	0	0	0	1	0	1	0	1	1	1	1	0	1	1	1	1	1	0	0	1	1	1	0	0	1	1	1	1	1	0	1	0	1	1	1	1	1	1
2861	HR-SURV	0	0	0	1	1	0	0	0	1	0	0	0	0	0	1	1	1	1	0	1	0	1	1	1	1	0	1	0	0	0	1	0	1	0	0	0	1	0	1	0	1	1	1	1	0	1	1	1
1535	LR-SURV	0	0	0	0	1	0	1	0	0	1	1	0	1	0	1	1	0	1	0	1	0	0	1	0	1	0	1	0	0	0	0	0	0	0	0	0	0	0	1	0	0	0	0	0	0	0	1	0
106	LR-SURV	0	0	1	0	1	0	1	1	0	1	1	1	1	0	1	1	1	1	0	1	1	0	1	0	0	0	1	0	0	0	1	0	1	0	0	0	1	0	1	0	0	0	0	0	0	0	1	0
1503	LR-SURV	0	0	0	0	1	0	1	0	0	1	1	1	1	1	1	1	1	1	0	1	0	0	0	0	1	1	0	0	0	0	0	0	1	0	0	0	0	0	0	0	0	0	0	0	0	0	1	0
858	LR-SURV	0	0	1	0	1	0	1	0	1	1	1	0	1	0	1	1	1	1	0	1	0	0	1	0	0	0	1	0	0	0	0	0	0	0	0	0	0	0	1	0	0	1	0	0	0	0	1	0
1532	LR-SURV	0	0	0	0	0	0	0	0	0	1	1	0	1	0	1	1	0	0	0	1	0	0	1	0	0	0	0	0	0	0	0	0	1	0	0	0	0	0	1	0	0	0	0	0	0	0	0	0
824	LR-SURV	0	0	0	0	1	0	1	0	0	1	1	1	1	0	1	1	1	1	0	1	0	0	1	1	0	0	0	0	0	0	0	0	1	0	0	0	1	0	1	0	0	0	0	0	0	0	1	0
1518	LR-SURV	0	0	0	0	1	0	1	0	1	1	1	0	1	0	1	1	1	1	0	1	0	0	1	0	0	1	1	0	0	0	0	0	1	1	0	0	1	0	1	0	0	0	0	0	0	0	1	0
NB 22	LR-SURV	0	0	0	0	0	0	0	0	0	1	1	0	0	0	1	1	0	0	0	1	0	0	0	0	0	0	1	0	0	0	0	0	0	0	0	0	0	0	0	0	0	0	0	0	0	0	0	0
NB 10	LR-SURV	0	0	0	0	1	0	1	0	1	0	1	1	1	0	1	1	1	1	0	1	0	0	1	0	1	0	1	0	0	0	0	0	0	0	0	0	1	0	1	0	0	0	0	0	0	0	1	0
NB 5	LR-SURV	0	0	0	0	1	1	0	1	1	1	1	1	1	0	1	1	1	1	1	1	0	0	1	0	1	1	1	0	0	0	1	0	0	0	0	0	1	0	1	0	0	0	0	0	0	0	1	1
1610	LR-SURV	0	0	0	1	1	0	0	0	1	1	1	0	0	0	1	1	1	1	0	1	0	0	1	0	1	0	1	0	0	0	0	0	0	0	0	0	1	0	1	1	0	0	0	0	0	0	1	0
NB 68	LR-SURV	0	1	1	0	1	0	1	0	1	1	1	1	1	0	1	1	1	1	0	1	1	1	1	1	1	0	0	0	0	0	1	0	1	1	0	0	1	0	1	0	1	1	0	0	0	0	1	1
1479	LR-SURV	0	0	0	0	1	0	0	0	1	1	1	1	1	0	1	1	1	1	0	1	1	0	1	0	0	0	1	0	0	0	1	0	1	0	0	0	1	0	1	0	0	0	0	0	0	0	1	1
414	LR-SURV	0	0	0	0	1	0	0	0	1	1	1	0	1	0	1	1	1	1	0	1	0	0	0	0	0	0	1	0	0	0	0	0	0	0	0	0	0	0	1	0	0	0	0	0	0	0	1	0
NB 76	LR-SURV	0	0	0	0	0	0	0	0	0	0	0	0	1	0	1	1	0	0	0	1	0	0	0	0	0	0	0	0	0	0	0	0	1	0	0	0	0	0	0	0	0	0	0	0	0	0	0	0
NB 52	LR-SURV	0	0	0	0	0	0	0	0	0	1	1	0	0	0	1	1	0	0	0	1	0	0	1	0	0	0	0	0	0	0	0	0	0	0	0	0	0	0	0	0	0	0	0	0	0	0	0	0
NB 58	LR-SURV	0	0	0	0	1	0	1	0	0	0	0	0	0	0	1	1	0	0	0	1	0	0	1	0	0	0	1	0	0	0	0	0	0	0	0	0	1	0	0	0	0	0	0	0	0	0	1	0
1653	LR-SURV	0	0	0	0	1	0	0	0	0	0	0	0	0	0	1	1	1	1	0	1	0	0	0	0	0	0	1	0	0	0	0	0	0	0	0	0	1	0	1	0	0	0	0	0	0	0	1	0
NB 1	LR-SURV	0	0	0	0	0	0	1	0	0	0	1	1	0	0	1	1	1	0	0	1	0	0	0	0	1	0	1	0	0	0	0	0	1	0	0	0	0	0	0	0	0	0	0	1	0	0	1	0
987	LR-SURV	0	0	0	0	1	0	0	0	0	0	1	1	0	0	1	1	1	0	0	0	0	0	1	0	0	0	0	0	1	0	0	0	0	0	0	0	0	0	1	0	0	0	0	0	0	0	1	0
1395	LR-SURV	0	0	0	0	1	0	0	1	0	1	1	1	1	0	1	1	1	1	0	1	0	0	1	0	0	0	1	0	0	0	0	0	0	0	0	0	0	0	1	0	0	1	0	0	0	0	1	0
1536	LR-SURV	0	0	0	0	1	0	0	0	1	1	1	0	1	0	1	1	0	1	0	1	0	0	1	1	0	0	1	0	0	0	0	0	0	0	0	0	1	0	1	0	0	0	0	0	0	0	1	0
1487	LR-SURV	0	0	0	0	1	0	0	0	0	1	1	0	1	0	1	1	0	0	0	0	0	0	1	0	0	0	0	0	0	0	0	0	0	0	0	0	1	0	1	0	0	0	0	0	0	0	1	0
1711	LR-SURV	0	0	0	0	0	0	0	0	0	0	1	0	1	0	0	1	0	0	0	1	0	0	0	0	0	0	1	0	0	0	0	0	0	0	0	0	0	0	0	0	0	0	0	0	0	0	0	0
812	LR-SURV	0	0	0	0	1	0	1	0	1	1	1	0	0	0	1	1	1	1	0	1	0	0	1	1	0	0	1	0	0	0	0	0	1	0	0	0	1	0	0	0	0	0	0	0	0	0	1	1
58	LR-SURV	0	0	0	0	1	0	0	0	0	0	1	0	0	0	1	1	0	1	0	1	1	0	1	0	0	0	1	0	0	0	0	0	0	0	0	0	1	0	1	0	0	0	0	0	0	0	1	0
1777	LR-SURV	0	0	0	0	1	0	0	0	0	1	1	1	0	1	1	1	1	1	0	1	0	0	1	0	0	0	1	0	0	0	1	0	1	1	0	0	0	0	1	0	0	0	0	0	0	0	1	0
1478	LR-SURV	0	0	0	0	1	0	0	0	0	0	1	0	1	0	1	1	0	1	0	1	1	0	0	0	0	0	1	0	0	0	0	0	0	0	0	0	1	0	1	0	0	0	0	0	0	0	0	0
1511	LR-SURV	0	0	0	1	1	1	0	0	1	1	1	1	1	0	1	1	1	1	0	1	0	0	1	0	0	0	1	0	0	0	0	0	0	0	0	0	0	0	1	0	1	1	0	0	0	0	1	1
1519	LR-SURV	0	0	0	0	1	0	0	0	1	1	0	0	0	0	1	1	1	1	0	1	0	0	1	0	1	0	1	0	0	0	0	0	0	0	0	0	0	0	1	0	0	0	0	0	0	0	1	0
929	LR-SURV	0	0	0	1	1	0	0	0	1	1	0	0	1	0	1	1	1	1	0	1	0	0	1	0	1	0	1	0	0	0	0	0	0	0	0	0	1	0	1	0	0	0	0	1	1	0	1	1
NB 183	LR-SURV	0	0	0	0	1	0	0	0	0	1	0	0	0	0	1	1	0	0	0	0	0	0	0	0	0	0	1	0	0	0	0	0	0	0	0	0	0	0	1	0	0	0	0	0	0	0	0	0
1371	LR-SURV	0	0	0	0	1	0	0	0	0	0	0	0	1	0	1	1	1	0	0	1	0	0	0	0	1	0	0	0	0	0	0	0	1	0	0	0	1	0	0	0	0	0	0	0	0	0	0	0
1652	LR-SURV	0	0	0	0	1	0	0	0	0	1	1	0	1	0	1	1	1	1	0	1	0	0	0	1	0	0	1	0	0	0	0	0	1	0	0	0	0	0	1	0	0	1	0	0	0	0	1	0
1505	LR-SURV	0	0	0	0	0	0	0	0	0	1	1	0	1	0	1	1	1	0	0	1	0	0	1	0	0	0	1	0	0	0	0	0	0	0	0	0	0	0	1	0	0	0	0	0	0	0	1	0
271	LR-SURV	0	0	0	0	0	0	0	0	0	0	0	0	0	0	1	1	1	0	0	1	0	0	0	0	0	0	1	0	0	0	0	0	0	0	0	0	0	0	1	0	0	0	0	0	0	0	0	0
1480	LR-SURV	0	0	0	0	0	0	0	0	0	0	1	0	1	0	1	1	0	0	0	1	0	0	0	0	1	0	0	0	0	0	1	0	0	0	0	0	1	0	0	0	0	0	0	0	0	0	1	0
NB 32	LR-SURV	0	0	0	0	1	0	1	0	0	0	1	0	1	0	1	1	1	1	0	1	1	0	1	1	0	0	1	0	0	0	1	0	1	0	0	0	1	0	0	0	0	0	0	0	0	0	1	0
876	LR-SURV	0	0	1	0	0	0	1	0	0	1	1	1	1	0	0	1	1	0	0	1	0	0	1	0	0	0	1	0	0	0	1	0	0	0	0	0	0	1	1	1	0	1	0	0	0	0	0	0
1654	LR-SURV	0	0	0	0	1	0	0	0	0	1	1	0	1	0	1	1	1	0	0	1	0	0	0	0	1	0	1	0	0	0	0	0	0	0	0	1	1	0	1	0	0	0	0	0	0	0	1	1
1492	LR-SURV	0	0	0	0	0	0	0	0	0	0	1	0	1	0	0	1	0	0	0	1	1	0	0	0	1	0	0	0	0	0	0	0	1	0	0	0	0	0	1	0	0	0	0	0	0	0	1	0
2144	LR-SURV	0	0	1	1	0	0	0	0	0	1	1	1	1	0	1	1	0	1	1	1	1	0	1	0	0	0	1	0	0	0	1	0	0	0	0	0	1	0	1	0	0	0	0	0	0	0	1	0
1617	LR-SURV	0	0	0	0	1	0	1	0	0	0	0	0	0	0	1	0	1	1	0	1	0	0	1	0	1	0	1	0	0	0	0	0	0	0	0	0	0	0	1	0	0	0	0	0	0	0	1	0
1490	LR-SURV	0	0	0	0	0	0	0	0	0	0	0	0	0	0	1	1	1	1	0	1	1	0	1	0	1	0	1	0	0	0	0	0	1	0	0	0	0	0	1	0	0	1	0	0	0	0	1	1
NB 83	LR-SURV	0	0	0	0	0	0	0	0	0	0	0	0	0	0	0	1	0	1	0	1	0	0	1	1	0	0	0	0	0	0	0	0	0	0	0	0	0	0	0	0	0	0	0	0	0	0	1	1
1474	LR-SURV	0	0	0	1	0	0	0	0	0	0	0	0	0	0	0	1	0	0	0	1	0	0	0	0	1	0	0	0	0	0	0	0	0	0	0	0	0	0	1	0	0	0	0	0	0	0	0	0
1528	LR-SURV	0	0	0	0	1	0	1	0	0	0	0	0	0	0	1	1	0	1	0	1	0	0	1	0	1	0	0	0	0	0	1	0	0	0	0	0	0	0	1	0	0	0	0	0	0	0	1	0
1609	LR-SURV	0	0	0	0	0	0	0	0	0	0	0	0	0	0	1	1	1	0	0	1	0	0	0	0	0	0	1	0	0	0	0	0	0	0	0	0	1	0	0	0	0	0	0	0	0	0	0	0
1612	LR-SURV	0	0	0	0	1	0	1	0	0	1	0	0	0	0	1	1	1	1	0	1	0	0	1	1	0	0	1	0	0	0	0	0	0	0	0	0	0	0	1	0	0	0	0	0	1	0	1	0
1531	LR-SURV	0	0	0	0	1	0	0	0	0	0	0	0	0	0	0	1	0	1	0	1	0	0	0	0	0	0	0	0	0	0	0	0	1	0	0	0	0	0	0	0	0	0	0	0	0	0	1	0
1468	LR-SURV	0	0	0	0	1	0	0	0	0	1	0	0	0	0	0	1	0	0	0	1	0	0	0	1	0	0	0	0	0	0	0	0	0	0	0	0	0	0	0	0	0	0	0	0	0	0	1	0
1504	LR-SURV	0	0	0	0	0	0	0	0	0	0	0	0	0	0	0	1	0	1	0	0	0	0	0	0	0	0	0	0	0	0	0	0	0	0	0	0	0	0	0	0	0	0	0	0	0	0	1	0
1303	LR-SURV	0	0	0	1	1	0	0	0	0	1	0	0	0	1	1	1	1	0	0	1	0	0	1	0	0	0	1	0	0	0	0	0	1	0	0	0	1	0	1	0	0	0	0	1	0	0	1	1
1302	LR-SURV	0	0	0	0	1	0	0	0	0	1	0	0	0	1	1	0	1	1	0	1	0	0	1	1	1	0	1	0	0	0	0	0	0	0	0	0	1	0	1	0	0	1	0	0	1	0	1	0
NB 90	LR-SURV	0	0	1	0	1	0	0	0	0	0	0	0	0	1	1	1	1	1	0	1	0	0	1	0	1	1	1	0	0	0	1	0	1	0	0	0	0	0	1	0	0	0	0	0	0	0	1	0
1655	LR-SURV	0	0	0	0	1	0	1	0	0	1	0	0	0	0	1	1	1	1	0	1	0	0	1	0	0	0	1	0	0	0	0	0	1	0	0	0	0	0	1	0	0	0	0	1	0	0	1	0
1377	LR-SURV	0	0	1	0	1	0	1	0	1	1	0	0	0	0	1	1	0	1	0	0	0	0	1	0	0	0	1	0	0	0	0	0	1	0	0	0	1	0	1	0	0	0	0	1	0	0	1	1
NB 147	LR-SURV	0	0	0	0	1	0	0	0	1	1	0	0	0	0	1	1	0	0	0	1	0	0	0	0	0	0	1	0	0	0	0	0	0	0	0	0	1	0	0	0	0	0	0	0	0	0	1	0
NB 14	LR-SURV	0	0	0	0	1	0	1	0	1	0	0	0	1	0	0	1	1	0	0	1	0	0	0	0	0	1	0	0	0	0	0	0	0	1	0	0	0	0	1	0	1	0	1	0	0	0	1	0
1709	LR-SURV	0	0	0	0	0	0	0	0	0	0	1	0	1	0	1	1	0	0	0	0	1	0	0	0	1	0	1	0	0	0	0	0	0	0	0	0	1	0	0	0	0	0	0	0	0	1	0	0
M_HCT_1	M-HCT	1	1	1	1	1	1	1	1	1	1	1	1	1	1	1	1	1	1	1	1	1	1	1	1	1	1	1	1	1	1	1	1	1	1	1	1	1	1	1	1	1	1	1	1	1	1	1	1
M_HCT_2	M-HCT	1	1	1	1	1	1	1	1	1	1	1	1	1	1	1	1	1	1	1	1	1	1	1	1	1	1	1	1	1	1	1	1	1	1	1	1	1	1	1	0	1	1	1	1	1	1	1	1
M_HCT_3	M-HCT	1	1	1	1	1	1	1	1	1	1	1	1	1	1	1	1	1	1	1	1	1	1	1	1	1	1	1	1	1	1	1	1	1	1	1	1	1	1	1	0	1	1	1	1	1	1	1	1
M_HCT_4	M-HCT	1	1	1	1	1	1	1	0	1	1	0	0	1	1	1	1	1	1	1	1	1	1	1	1	1	1	1	1	1	1	1	1	1	1	1	1	1	1	1	0	1	1	1	1	1	1	1	1
U_HCT_1	U-HCT	0	0	0	0	0	0	0	0	0	1	1	0	1	0	1	1	1	1	0	1	1	0	0	1	0	1	1	1	0	0	0	0	1	0	0	0	0	0	1	1	0	0	0	1	0	0	1	1
U_HCT_2	U-HCT	0	0	0	0	0	0	0	0	0	1	0	0	1	0	1	1	1	1	0	1	0	0	0	1	0	1	1	1	0	0	1	0	1	0	0	0	0	0	1	1	0	0	0	1	0	0	0	1
[truncated: 31 more columns]

## Sheet: B. MSP cohort II
patientID	grouptype	assay002	assay004	assay005	assay006	assay007	assay008	assay009	assay010	assay011	assay012	assay013	assay015	assay016	assay018	assay019	assay021	assay022	assay024	assay031	assay032	assay033	assay035	assay036	assay037	assay038	assay039	assay040	assay042	assay044	assay045	assay046	assay047	assay049	assay050	assay051	assay052	assay053	assay056	assay057	assay058	assay059	assay061	assay062	assay063	assay064	assay065	assay066	assay067
5707	HR-DOD	0	1	0	0	1	0	1	0	1	1	1	1	1	0	1	1	1	1	0	1	0	0	1	1	1	0	1	1	0	0	0	0	0	0	0	0	1	0	1	0	0	1	0	1	0	0	1	0
5719	HR-DOD	0	1	1	1	1	0	1	1	1	1	1	0	1	0	1	1	1	1	0	1	0	0	0	1	1	1	1	1	0	0	0	0	0	0	0	0	1	0	1	1	0	0	0	0	0	1	1	0
5870	HR-DOD	0	0	1	0	1	0	0	0	1	1	1	0	1	0	1	1	0	1	0	1	0	1	1	0	0	0	0	1	0	0	0	0	0	0	0	0	1	0	1	0	0	0	0	0	0	0	1	0
5859	HR-DOD	0	0	0	0	1	0	0	0	1	0	1	1	1	0	1	1	0	1	0	1	0	0	1	1	1	0	0	1	0	0	1	0	0	1	0	0	1	0	1	0	1	0	0	0	0	0	0	0
5687	HR-DOD	1	0	0	1	1	0	1	1	0	0	1	0	1	1	1	1	0	1	0	1	0	0	1	0	1	0	1	1	0	0	0	0	1	0	0	0	1	0	1	0	0	0	1	0	0	1	1	1
5737	HR-DOD	1	0	0	0	1	1	1	0	0	0	1	1	1	0	1	1	1	1	1	1	0	0	1	1	1	0	1	1	1	0	1	0	0	0	0	0	1	0	1	0	0	0	1	0	0	1	1	1
5725	HR-DOD	1	1	1	0	1	1	0	1	1	1	1	1	1	1	1	1	1	1	1	1	1	1	1	1	1	0	1	1	0	0	1	0	0	0	0	1	1	0	1	0	1	0	0	0	0	0	1	0
5749	HR-DOD	0	0	0	0	1	0	0	0	0	0	1	1	1	0	1	1	1	1	0	1	1	0	0	0	1	1	1	1	0	0	0	0	0	0	0	0	0	0	1	0	0	0	0	0	0	0	1	0
5709	HR-DOD	0	1	1	0	1	0	0	0	0	1	1	0	0	1	1	1	1	0	1	1	1	1	1	1	1	0	1	1	0	1	0	0	0	0	0	1	1	0	0	0	0	0	1	0	0	0	0	0
6083	HR-DOD	0	0	1	0	1	0	0	0	1	1	1	0	0	0	1	1	1	1	0	1	0	0	1	0	1	0	1	0	0	0	1	0	1	0	0	0	0	0	1	0	0	0	0	0	0	0	1	1
6085	HR-DOD	0	0	0	0	0	0	0	1	0	1	1	1	1	0	1	1	1	0	0	0	0	0	0	1	0	0	1	1	0	0	0	0	1	0	0	0	1	0	1	0	1	0	0	0	0	0	0	0
5708	HR-DOD	0	0	1	1	1	0	1	0	1	1	1	0	1	0	0	1	0	1	1	1	1	1	1	0	1	0	1	1	0	1	1	0	1	0	0	0	1	1	1	0	0	0	1	1	1	1	1	0
5728	HR-DOD	1	1	1	1	1	1	0	0	1	1	1	1	1	0	0	1	1	1	0	1	1	0	1	0	1	1	1	0	0	0	1	0	0	1	0	1	1	0	1	0	0	0	1	1	1	1	0	1
5849	HR-DOD	0	0	0	0	0	0	0	0	0	1	0	0	1	0	0	1	0	0	0	1	0	0	0	0	0	0	0	1	0	0	0	0	0	0	0	0	0	0	0	0	0	0	0	0	0	0	0	0
6138	HR-SURV	0	1	1	0	1	1	0	1	1	1	1	1	1	1	1	1	1	1	0	1	1	1	1	0	0	1	1	0	0	0	1	0	0	1	0	0	1	0	1	0	1	0	0	0	1	0	1	0
5740	HR-SURV	1	0	1	1	1	1	1	0	1	1	1	1	1	0	1	1	0	1	1	1	1	0	1	1	1	1	1	1	0	0	0	0	0	0	0	0	1	0	1	0	0	0	1	0	0	1	1	0
5723	HR-SURV	0	0	0	1	1	0	1	1	1	0	1	1	1	1	1	1	1	1	0	1	0	0	0	0	0	0	1	0	0	0	0	0	1	0	0	0	1	0	1	0	1	0	0	0	1	0	1	1
6110	HR-SURV	1	1	0	1	1	1	0	0	1	1	1	1	1	0	1	1	0	1	0	1	0	0	1	0	0	1	1	1	0	0	1	0	0	0	0	0	1	0	1	0	1	0	0	1	0	0	1	1
5846	HR-SURV	0	1	1	1	1	1	1	0	1	1	1	1	1	0	0	0	1	1	1	1	1	0	1	1	1	1	1	1	0	0	1	0	0	1	0	0	1	1	1	0	1	0	0	1	0	1	1	1
6021	LR-SURV	0	0	0	0	1	0	0	0	0	1	1	1	1	0	1	1	1	1	0	1	0	0	1	0	1	0	1	0	0	0	1	0	0	0	0	0	1	0	1	0	0	0	0	0	0	0	1	0
6004	LR-SURV	0	0	0	0	1	0	0	0	0	0	1	0	1	0	0	1	0	1	0	1	0	0	0	0	0	0	0	1	0	1	0	0	0	0	0	0	0	0	0	0	0	0	0	0	0	0	0	0
5977	LR-SURV	0	0	0	0	0	0	0	0	0	0	1	0	1	0	0	1	0	1	1	0	1	0	1	0	1	0	0	0	0	1	0	0	0	0	0	0	1	0	0	0	0	0	0	0	0	0	1	0
6024	LR-SURV	0	0	0	0	0	0	1	0	1	0	1	0	1	0	1	1	1	1	0	1	0	0	0	0	0	0	1	0	0	0	0	0	0	0	0	0	1	0	1	0	0	0	0	0	0	0	1	0
5981	LR-SURV	0	0	0	0	1	0	0	0	1	1	1	0	0	0	1	1	1	0	0	1	0	0	0	0	0	0	0	0	0	0	0	0	0	0	0	0	0	0	1	0	0	0	0	0	0	0	0	0
6011	LR-SURV	0	1	0	0	1	0	1	0	1	1	1	1	1	0	1	1	1	1	0	1	0	0	0	1	0	0	1	1	0	0	0	0	0	0	0	0	1	0	1	0	1	0	0	0	1	0	0	0
NTC_1	NTC	0	0	0	0	0	0	0	0	0	0	0	0	0	0	0	0	0	0	0	0	0	0	0	0	0	0	0	0	0	0	0	0	0	0	0	0	0	0	0	0	0	0	0	0	0	0	0	0
NTC_4	NTC	0	0	0	0	0	0	0	0	0	0	0	0	0	0	0	0	0	0	0	0	0	0	0	0	0	0	0	0	0	0	0	0	0	0	0	0	0	0	0	0	0	0	0	0	0	0	0	0
NTC_2	NTC	0	0	0	0	0	0	0	0	0	0	0	0	0	0	0	0	0	0	0	0	0	0	0	0	0	0	1	0	0	0	0	0	0	0	0	0	0	0	0	0	0	0	0	0	0	0	0	0
NTC_3	NTC	0	0	0	0	0	0	0	0	0	0	0	0	0	0	0	0	0	0	0	0	0	0	0	0	0	0	0	0	0	0	0	0	0	0	0	0	0	0	0	0	0	0	0	0	0	0	0	0
5724	HR-DOD	0	1	1	0	1	0	0	0	1	1	1	0	1	0	1	1	1	1	1	0	1	0	0	1	1	0	1	1	0	0	0	0	0	0	0	0	1	0	1	0	0	0	0	1	0	0	1	0
5744	HR-DOD	0	1	1	1	1	0	0	1	1	1	1	1	1	1	1	1	1	1	0	1	0	0	1	0	1	1	1	0	0	1	1	0	0	0	0	0	1	0	1	0	0	0	0	0	0	0	1	0
5862	HR-DOD	1	0	1	1	1	0	1	0	0	0	1	0	1	0	1	1	0	1	0	1	0	0	0	0	1	1	1	0	0	0	0	1	0	0	0	0	1	0	0	0	0	0	1	0	0	1	0	0
5720	HR-DOD	1	1	1	1	1	1	0	0	1	0	1	1	1	1	1	1	1	1	0	1	0	0	1	1	1	1	1	1	0	0	1	0	0	0	0	1	1	0	0	0	0	0	1	1	0	1	1	1
6081	HR-DOD	0	0	1	1	1	1	1	0	1	1	1	1	1	0	1	1	1	1	1	1	0	0	1	0	1	1	1	1	0	0	0	1	0	0	1	1	1	0	1	1	0	0	0	0	0	1	1	1
6084	HR-DOD	0	1	0	1	1	1	1	0	1	1	1	1	1	0	1	1	0	1	1	0	1	0	1	1	1	1	1	1	0	0	1	0	0	0	0	0	1	1	1	0	1	0	1	1	1	1	1	1
5696	HR-DOD	0	0	0	1	1	0	0	0	0	0	1	1	1	0	1	1	1	1	0	1	0	0	1	0	1	0	1	0	0	0	0	1	0	0	0	0	1	0	1	1	1	0	1	1	0	0	1	1
5688	HR-DOD	1	0	0	0	1	1	0	0	0	0	1	0	1	0	1	1	0	1	0	0	0	0	1	1	0	0	0	0	0	1	1	0	0	0	0	0	1	0	0	1	0	0	1	0	1	1	1	1
5851	HR-DOD	0	0	1	0	1	0	0	0	1	0	1	1	1	0	1	1	1	1	1	1	0	0	1	1	0	0	1	1	1	0	0	0	1	0	0	0	1	0	1	0	0	0	1	0	1	1	1	1
5867	HR-DOD	0	0	0	1	1	0	1	0	1	0	1	0	0	0	0	1	0	0	0	1	0	0	1	0	1	0	1	0	0	0	0	0	0	0	0	0	1	0	0	1	0	0	0	0	1	0	1	0
5848	HR-DOD	0	0	0	0	0	0	0	0	0	0	0	0	1	0	0	0	0	0	0	0	0	0	0	0	0	0	0	0	0	0	1	0	0	0	0	0	0	0	0	0	1	0	0	0	0	0	0	0
5703	HR-DOD	0	0	1	1	1	1	1	1	1	1	1	1	1	1	1	1	1	1	1	1	0	1	1	1	1	0	1	1	1	0	1	0	0	0	1	1	1	0	1	0	0	0	0	0	0	0	0	1
6089	HR-DOD	0	0	0	0	1	0	1	0	1	1	1	0	1	1	1	1	1	1	0	1	0	0	1	0	1	0	1	0	0	1	0	0	1	0	0	0	1	0	1	1	0	1	0	0	0	0	1	0
5735	HR-DOD	1	1	0	0	1	0	1	0	1	1	1	1	1	0	1	1	1	1	1	1	0	1	1	0	1	1	1	1	0	0	0	0	0	0	0	0	1	0	1	0	1	1	0	0	0	0	0	0
5869	HR-DOD	1	0	0	0	1	0	0	0	1	1	1	1	1	0	1	1	1	0	0	1	0	0	1	0	0	0	1	1	0	0	0	0	0	0	0	0	0	0	1	0	0	0	1	0	0	0	1	1
5858	HR-DOD	0	0	0	1	1	0	1	0	1	0	1	1	1	0	1	1	0	1	0	0	0	0	1	1	0	0	1	1	1	0	0	0	1	0	0	0	1	0	1	0	1	0	0	1	0	0	1	0
6088	HR-DOD	0	1	0	0	1	1	0	1	1	1	1	0	1	0	1	1	1	1	0	1	0	0	1	0	0	0	1	0	0	0	0	0	0	0	0	0	1	0	1	1	0	0	0	0	0	0	1	0
5714	HR-DOD	0	1	1	0	1	0	0	1	1	1	1	1	1	1	0	1	1	1	0	1	0	0	1	0	0	1	1	0	0	0	1	0	0	0	0	0	1	0	1	0	1	0	0	0	0	0	1	0
5690	HR-DOD	0	0	0	0	1	0	0	0	1	0	1	0	1	0	1	1	0	1	0	1	0	0	1	1	0	0	1	1	0	0	1	0	0	0	0	0	1	0	1	0	0	0	0	1	0	1	1	1
5705	HR-DOD	1	1	1	0	1	1	0	0	1	1	1	1	1	1	1	1	1	1	0	1	0	1	1	0	0	1	1	1	0	1	1	0	0	0	0	0	1	0	1	0	0	0	0	0	0	0	1	0
6090	HR-DOD	0	0	1	0	1	1	1	1	1	1	1	1	1	0	1	1	1	1	0	1	1	1	1	0	0	1	1	0	0	0	1	1	0	0	0	0	1	0	0	0	1	0	1	0	0	0	1	0
5722	HR-DOD	0	1	1	0	1	1	1	0	1	1	1	1	1	0	0	1	0	1	0	1	0	1	1	1	1	0	1	1	0	1	1	0	1	1	0	0	0	0	0	0	1	0	1	0	0	0	1	1
5853	HR-DOD	0	0	0	1	1	1	1	0	1	0	1	0	1	0	1	1	0	0	1	0	1	0	1	0	1	0	1	1	0	0	0	0	0	0	0	0	0	0	1	0	0	0	0	0	0	1	1	1
5689	HR-DOD	0	0	0	0	1	0	0	0	1	0	1	0	1	0	0	1	0	1	0	1	0	0	1	1	0	0	0	0	0	0	0	0	0	0	0	0	1	0	1	0	0	0	0	1	0	0	1	0
5693	HR-DOD	1	0	0	1	1	1	1	0	1	1	1	0	1	0	0	1	1	0	0	1	1	0	1	0	1	0	1	1	1	0	0	0	0	0	0	0	1	0	1	0	0	0	0	1	1	1	1	1
6080	HR-DOD	0	0	1	0	1	0	0	1	1	1	1	1	0	0	1	1	1	1	0	1	0	0	1	0	1	0	1	1	0	0	1	0	0	1	0	0	0	0	1	0	0	0	0	0	0	0	0	1
5713	HR-DOD	1	1	1	0	1	0	0	0	1	1	1	1	1	0	1	1	1	1	0	0	0	0	1	0	0	1	1	0	0	0	1	0	0	0	0	0	1	0	1	0	1	0	0	0	0	0	1	0
5697	HR-DOD	1	0	0	1	1	1	0	0	1	1	1	1	1	0	1	1	0	1	1	1	0	0	1	1	1	0	1	1	0	0	0	0	0	0	0	0	1	0	1	0	0	0	0	1	0	1	1	1
5864	HR-DOD	0	0	1	1	1	1	0	0	0	1	1	0	1	0	1	1	0	1	1	1	0	0	1	0	1	0	1	0	0	0	0	0	0	0	0	0	1	0	0	0	0	0	1	0	0	1	1	0
6082	HR-DOD	0	1	0	0	1	0	0	0	0	1	1	1	1	0	1	1	1	1	0	1	0	0	1	1	1	1	1	0	0	0	1	0	0	0	0	0	1	0	1	0	1	0	1	1	0	0	0	0
5702	HR-DOD	0	0	0	0	1	0	1	1	1	1	1	0	0	1	1	1	0	1	0	1	0	0	1	1	0	1	1	1	1	0	0	0	1	0	0	0	1	0	0	0	0	0	0	0	0	0	1	1
5856	HR-DOD	0	0	0	0	1	0	0	0	1	1	1	1	1	0	1	1	1	1	0	1	0	1	1	0	0	0	1	0	0	0	0	0	0	0	0	0	1	0	1	0	1	0	0	0	0	0	0	0
5691	HR-DOD	0	0	1	0	1	1	1	0	1	1	1	0	0	0	1	1	1	0	0	1	0	1	1	0	1	0	1	0	0	0	0	0	0	0	0	0	1	0	1	0	0	0	1	1	0	0	1	0
5699	HR-DOD	0	1	1	1	1	1	1	1	1	0	1	1	1	0	1	1	1	1	1	1	0	0	1	0	1	1	1	1	0	0	1	0	0	0	0	0	1	0	0	0	0	0	0	1	1	1	0	1
5721	HR-DOD	0	1	1	1	1	1	1	0	1	1	1	1	1	0	1	1	1	1	1	1	1	0	1	1	0	0	1	1	0	0	0	0	0	0	0	1	1	0	0	0	1	0	1	0	0	1	1	1
6156	HR-DOD	0	1	1	0	1	1	1	1	1	1	1	1	1	0	1	1	1	1	1	1	1	1	1	1	0	1	1	1	0	1	1	0	0	0	0	1	1	1	1	0	0	0	0	0	0	0	1	0
5732	HR-DOD	1	1	0	1	1	1	1	1	1	1	1	1	1	0	1	1	1	1	1	1	0	0	1	0	1	1	1	1	1	0	1	1	1	0	1	1	1	0	1	0	1	0	0	1	1	1	1	0
6095	HR-DOD	1	1	1	0	1	0	1	0	1	1	1	1	1	1	1	1	1	1	0	1	0	0	1	0	0	1	1	0	0	0	1	0	0	0	0	0	1	0	1	0	0	0	0	0	0	0	1	0
5825	HR-DOD	0	0	0	1	1	0	1	0	1	1	1	1	1	0	0	1	0	0	0	1	0	0	1	1	0	0	1	1	1	1	0	0	0	0	0	0	1	0	0	0	0	0	0	1	1	0	1	1
5847	HR-DOD	1	1	1	0	1	0	1	0	1	1	1	0	1	0	1	1	1	1	1	1	1	0	1	1	1	0	1	1	0	0	1	1	0	0	0	0	1	0	1	0	1	0	0	0	1	1	1	0
5857	HR-DOD	0	1	0	0	1	0	0	0	0	0	1	0	1	0	1	1	1	1	0	1	0	0	1	0	0	0	1	1	1	0	0	0	0	1	0	0	1	0	1	0	0	0	0	0	0	0	0	0
5734	HR-DOD	0	0	0	0	1	0	0	1	1	1	1	1	1	1	0	1	0	1	1	1	1	1	1	0	1	0	1	0	0	1	0	0	0	1	0	0	1	0	1	0	0	0	0	1	1	0	1	0
5868	HR-DOD	0	1	1	0	1	1	0	0	1	1	1	1	1	1	1	1	0	1	1	1	0	1	1	1	0	1	1	0	0	1	1	0	0	1	1	0	1	0	1	0	0	0	1	0	0	0	0	1
5854	HR-DOD	0	0	0	0	1	0	0	0	0	0	1	0	0	0	1	1	1	0	0	1	0	0	1	1	1	0	1	0	1	0	0	0	0	0	0	0	1	0	1	0	0	0	0	1	0	0	0	0
5861	HR-DOD	0	0	0	0	1	1	1	0	1	0	1	1	1	0	0	1	1	0	0	1	0	0	1	0	1	0	1	0	0	0	0	0	0	0	0	0	0	0	1	0	0	0	0	1	0	0	1	0
5698	HR-DOD	0	0	0	0	1	1	0	1	1	1	1	0	1	0	0	1	0	1	0	1	1	0	1	1	1	0	1	1	0	0	0	0	0	1	0	0	0	0	0	1	0	0	1	0	0	1	0	0
5743	HR-DOD	0	1	0	0	1	0	0	0	1	1	1	0	1	0	0	1	0	1	1	1	0	0	0	0	1	0	0	1	0	0	0	0	0	0	0	0	0	0	0	1	0	1	0	1	0	0	1	0
6086	HR-DOD	1	1	1	0	1	0	1	0	1	1	1	1	1	0	1	1	1	1	0	1	0	0	1	0	0	1	1	1	0	0	1	0	0	1	0	0	1	0	1	0	1	1	0	1	0	0	1	1
5863	HR-DOD	1	1	1	0	1	0	0	1	1	1	1	1	1	0	1	1	1	1	0	1	0	1	1	1	0	1	0	1	0	1	1	0	0	0	0	0	0	0	1	0	1	0	0	0	0	0	0	0
5716	HR-DOD	1	0	1	1	1	0	1	0	1	1	1	0	1	0	1	1	1	1	0	1	0	0	1	1	1	0	1	1	1	0	1	1	0	0	0	0	0	0	1	0	0	0	0	1	0	0	1	0
6087	HR-DOD	0	0	0	1	0	0	0	0	0	0	1	0	1	0	1	1	1	0	0	1	0	0	0	0	1	0	1	0	0	0	0	0	0	0	0	0	0	1	1	0	0	0	0	0	0	1	0	0
5860	HR-DOD	0	0	1	1	1	0	1	0	1	1	1	1	1	1	0	1	0	0	0	1	0	0	1	0	1	0	1	0	0	0	0	0	1	0	0	1	1	0	0	0	0	0	0	1	0	0	0	0
5717	HR-DOD	0	1	1	0	1	0	0	0	1	1	1	1	1	0	1	1	1	1	0	1	0	1	1	0	1	1	1	1	0	0	1	0	0	0	0	0	1	0	1	0	1	0	0	0	0	0	0	0
5742	HR-DOD	0	1	0	0	1	0	0	0	1	1	1	1	1	0	1	1	1	1	0	1	0	0	1	0	1	1	1	1	0	0	1	0	0	0	0	0	1	0	1	0	1	0	0	0	0	1	1	0
5694	HR-DOD	0	1	0	1	1	1	1	0	1	0	1	1	1	1	1	1	0	1	1	1	0	0	1	1	1	1	1	1	1	0	1	0	0	0	0	1	1	0	0	0	0	0	0	1	1	0	0	1
5865	HR-DOD	0	0	0	0	0	0	0	0	1	0	1	1	0	0	0	1	1	0	0	0	0	0	1	0	1	0	0	0	0	0	0	0	0	0	0	0	0	0	0	0	0	0	0	0	0	0	0	0
5710	HR-DOD	0	0	0	1	1	0	0	0	0	0	1	0	0	0	1	1	0	1	0	1	0	0	1	0	1	0	1	0	0	0	0	0	0	0	0	0	0	0	1	0	0	0	0	0	0	0	0	0
5855	HR-DOD	0	0	0	1	1	0	0	0	0	0	0	0	0	0	0	1	0	1	0	0	0	0	0	0	0	0	0	0	0	0	0	0	0	0	0	0	0	0	0	0	0	0	0	0	0	0	0	0
5746	HR-DOD	0	0	1	1	1	0	1	0	1	1	1	1	1	0	0	1	0	1	0	1	0	0	0	1	0	0	0	1	0	0	0	0	0	0	0	0	0	0	1	0	1	0	0	0	0	0	1	0
5866	HR-DOD	1	1	1	1	1	0	1	1	1	1	1	1	1	0	1	1	1	1	1	1	0	1	0	0	1	1	1	0	0	0	1	0	0	1	0	0	1	0	1	0	0	0	0	0	0	0	0	0
5731	HR-DOD	1	0	1	0	1	0	0	0	1	1	1	1	1	1	1	1	1	1	0	1	0	0	1	0	0	1	1	0	0	0	1	0	0	0	0	0	1	0	1	0	1	0	0	0	0	0	1	0
5748	HR-SURV	0	0	0	1	1	1	1	0	1	1	1	1	1	0	1	1	0	1	1	1	1	0	0	1	1	0	1	1	0	0	0	0	0	0	0	0	1	0	1	0	0	0	0	0	0	0	1	0
5826	HR-SURV	0	0	1	0	1	0	1	0	0	1	1	0	1	0	1	1	1	1	0	1	0	1	1	1	0	0	1	1	0	0	0	0	0	0	0	0	0	0	1	0	0	0	0	0	0	0	0	0
6147	HR-SURV	0	0	1	0	1	0	0	0	1	1	1	0	1	0	1	1	1	1	0	1	0	1	1	1	1	0	0	1	0	0	1	0	0	0	0	0	1	0	1	0	0	0	0	0	0	0	1	0
6141	HR-SURV	0	1	1	0	1	0	1	0	1	1	1	1	1	0	1	1	1	1	0	1	1	1	1	1	1	0	1	1	0	0	0	0	1	1	0	0	1	0	1	0	1	1	0	0	0	0	1	0
5701	HR-SURV	0	0	1	0	1	0	0	0	1	1	1	0	1	0	1	1	1	1	0	1	0	0	1	0	1	1	1	1	0	0	1	0	0	0	0	0	0	0	0	0	1	0	0	0	0	0	0	1
5842	HR-SURV	1	1	1	1	1	0	1	1	1	0	1	1	1	1	1	1	1	1	1	1	1	1	1	1	1	0	1	1	0	1	1	0	0	0	0	1	1	0	1	0	1	0	1	0	0	0	1	0
5712	HR-SURV	1	1	0	0	1	0	0	0	1	1	1	0	1	1	1	1	1	1	0	1	0	1	1	0	0	0	1	0	0	0	1	0	0	0	0	0	1	0	1	0	0	0	0	0	0	0	1	0
5840	HR-SURV	0	0	0	0	1	0	0	0	0	0	1	0	1	0	1	1	0	1	0	1	1	0	1	0	0	0	1	1	0	0	0	0	0	0	0	0	1	0	1	0	0	0	0	0	0	0	0	0
6145	HR-SURV	0	1	1	0	1	1	1	1	1	1	1	1	1	1	1	1	1	1	0	1	0	1	1	0	1	1	1	0	0	0	1	0	1	0	0	1	1	0	1	0	1	0	0	0	0	0	1	0
5738	HR-SURV	0	0	1	1	1	0	1	0	1	0	1	1	1	0	0	1	0	1	1	1	0	0	1	0	1	1	1	1	0	0	1	0	0	0	0	0	1	0	1	0	1	0	0	1	0	1	1	1
6114	HR-SURV	0	0	1	0	1	0	0	0	1	1	1	1	1	1	1	1	1	1	0	1	1	0	1	0	1	0	1	1	0	0	1	0	0	0	0	0	1	0	1	0	0	0	0	0	0	0	1	0
5700	HR-SURV	1	1	1	1	1	1	1	0	1	1	1	1	1	0	1	1	1	1	1	1	0	0	1	1	1	1	0	1	1	0	1	0	0	0	0	0	1	0	0	0	1	0	0	1	1	1	1	0
5827	HR-SURV	0	0	0	0	0	0	1	0	1	1	1	1	1	0	1	1	1	1	0	1	0	0	1	0	0	0	1	1	0	0	0	0	0	0	0	0	0	0	1	1	0	0	0	0	0	0	0	0
5715	HR-SURV	0	0	1	1	1	0	1	0	0	1	1	0	1	1	1	1	0	0	0	1	0	0	0	1	1	1	1	1	0	0	1	0	1	1	0	1	1	0	1	0	0	0	0	1	1	1	1	1
6137	HR-SURV	1	1	0	1	1	1	1	1	1	1	1	1	1	0	1	1	1	1	1	1	0	0	1	1	1	1	1	1	0	0	1	0	0	0	1	1	1	0	1	1	1	0	0	1	0	1	1	1
5733	HR-SURV	0	0	1	0	1	0	0	0	1	0	1	1	1	0	1	1	1	1	0	0	1	0	1	1	0	0	1	1	0	0	1	0	0	0	0	0	0	0	0	0	0	0	0	0	0	0	0	0
5833	HR-SURV	1	1	1	0	1	1	1	1	1	1	1	1	1	1	1	1	1	1	1	1	0	1	1	0	1	1	1	1	1	1	1	0	1	0	0	1	1	0	1	0	1	0	0	0	0	0	1	0
5832	HR-SURV	1	0	1	1	1	1	0	0	1	1	1	1	1	0	1	1	1	1	0	1	1	0	1	1	0	0	1	1	1	0	1	0	1	0	0	0	1	0	1	1	0	0	1	1	1	1	1	1
5686	HR-SURV	0	0	0	0	1	0	1	0	0	0	1	1	0	0	1	1	1	1	0	1	0	0	1	1	0	0	1	0	0	0	1	0	0	0	0	0	0	0	0	0	1	0	0	0	0	0	0	0
5823	HR-SURV	0	0	0	1	1	0	1	0	1	0	1	0	1	0	1	1	1	0	0	1	0	0	1	0	0	0	1	0	0	0	1	0	0	0	1	0	1	0	0	0	0	0	0	0	1	1	1	0
5718	HR-SURV	0	1	1	1	1	1	0	1	1	1	1	1	1	0	1	1	0	1	1	1	0	0	1	1	1	0	1	1	1	0	1	0	0	0	0	1	1	0	1	0	1	0	0	1	0	1	1	0
6105	HR-SURV	1	1	1	1	1	1	1	0	1	1	1	1	1	1	1	1	1	1	1	1	0	1	1	1	1	1	1	0	1	0	1	1	0	1	1	1	1	1	1	1	1	1	1	1	1	0	1	1
6153	HR-SURV	0	0	0	0	1	0	0	1	1	1	0	1	1	0	1	1	1	1	1	1	1	0	1	1	1	1	0	1	0	1	1	0	0	0	0	0	1	0	1	0	1	1	0	0	0	0	1	0
6158	HR-SURV	1	1	1	1	1	1	1	1	1	1	1	1	1	1	1	1	1	1	1	1	1	1	1	1	1	1	1	1	1	0	1	0	0	0	1	1	1	1	1	1	1	1	1	1	1	1	1	1
6109	HR-SURV	0	0	1	0	0	0	0	0	1	1	1	0	0	0	1	1	0	1	0	1	0	0	1	0	0	0	1	0	0	0	0	0	0	0	0	0	1	0	0	0	0	0	0	0	0	0	1	0
6151	HR-SURV	1	1	1	1	1	1	1	0	1	1	1	1	1	0	1	1	1	1	1	1	1	1	1	1	1	1	0	1	0	0	1	0	0	1	0	1	1	1	1	0	1	1	1	1	1	1	1	1
5726	HR-SURV	1	1	1	0	1	1	1	0	1	1	1	1	1	0	1	1	1	1	1	1	1	0	0	1	1	1	0	0	1	0	0	0	0	0	0	0	1	0	0	0	1	0	1	0	0	1	1	1
5745	HR-SURV	0	0	0	0	0	0	0	0	0	0	1	0	0	0	0	1	1	1	0	1	1	0	0	0	0	0	0	1	0	0	0	0	0	0	0	0	0	0	0	0	0	0	0	0	0	0	1	0
5821	HR-SURV	0	0	1	1	1	1	1	0	1	1	1	1	1	0	1	1	1	1	1	1	1	0	1	0	1	1	1	1	0	0	1	0	0	0	0	0	1	1	1	0	1	0	1	1	1	1	1	0
6113	HR-SURV	1	1	1	1	1	0	1	1	1	1	1	1	1	0	1	1	1	1	0	1	1	0	1	1	1	1	1	1	1	0	1	0	0	0	0	0	1	0	1	0	1	1	1	1	1	1	1	1
5736	HR-SURV	0	0	0	0	1	0	0	0	1	1	1	1	0	0	1	0	0	0	0	1	0	0	1	0	1	0	0	1	0	0	0	0	0	0	0	0	0	0	1	0	0	0	0	1	0	0	0	0
5695	HR-SURV	1	1	0	0	1	0	0	0	1	1	1	1	1	0	0	1	1	1	1	0	1	0	0	1	0	1	1	1	0	0	0	0	0	0	0	0	0	0	1	0	0	0	0	0	0	0	0	0
5727	HR-SURV	0	0	0	0	1	0	0	0	1	1	1	1	0	0	0	1	1	0	0	1	1	0	1	0	0	0	1	0	0	0	1	0	0	0	0	0	0	0	1	0	0	0	0	0	0	0	0	0
6142	HR-SURV	0	0	0	0	0	0	0	0	0	1	1	0	0	0	1	1	1	0	0	1	0	0	1	0	0	0	1	0	0	0	0	0	0	0	0	0	0	0	1	0	0	0	0	0	0	0	1	1
5830	HR-SURV	1	0	0	1	1	1	1	0	1	1	1	1	1	1	1	1	1	1	1	1	0	0	1	1	1	1	1	1	1	0	1	0	0	0	0	1	1	0	1	0	1	0	1	1	1	1	1	1
5729	HR-SURV	0	1	1	1	1	0	1	1	0	1	1	1	1	1	0	1	1	1	0	1	1	0	1	1	0	1	1	1	1	0	1	1	0	0	1	0	1	1	1	0	1	0	0	1	1	1	1	1
5706	HR-SURV	0	1	1	1	1	1	1	0	1	1	1	1	1	0	1	1	1	1	0	1	0	0	1	1	0	1	1	1	0	0	1	0	0	0	0	0	1	0	1	0	0	0	0	0	0	1	1	0
5828	HR-SURV	0	1	1	0	1	0	0	0	1	1	0	1	1	1	1	1	1	1	0	1	0	0	0	0	0	0	0	0	0	0	1	0	0	0	0	0	0	0	1	0	0	0	0	0	0	0	0	0
6146	HR-SURV	1	1	1	1	1	1	1	0	1	1	1	1	1	1	1	1	1	1	1	1	1	1	1	1	1	1	1	1	0	1	1	0	0	1	0	0	1	1	1	0	1	0	0	1	0	0	1	1
5711	HR-SURV	1	0	1	1	1	1	1	0	1	1	1	1	1	0	1	1	0	1	1	1	0	1	1	1	1	1	1	1	0	0	1	0	0	0	0	1	1	0	1	0	0	0	0	1	0	1	1	0
6140	HR-SURV	0	1	1	0	1	0	1	1	1	0	1	1	1	0	1	1	1	1	1	1	1	1	1	1	0	1	1	1	0	0	1	0	0	1	0	1	1	0	1	0	0	0	0	0	0	0	1	0
6101	HR-SURV	0	1	1	0	1	1	1	1	1	1	1	1	1	1	1	1	1	1	1	1	1	1	1	1	1	1	1	1	1	1	1	0	0	0	1	0	1	0	1	0	1	0	1	1	1	1	1	0
6139	HR-SURV	0	1	1	1	1	0	1	0	1	1	1	1	1	0	1	1	1	1	0	1	0	0	1	1	1	1	1	1	1	0	0	0	0	0	0	0	1	1	1	0	0	0	1	1	0	1	1	1
6143	HR-SURV	0	1	1	1	1	1	1	0	1	1	1	1	1	0	1	1	0	1	0	1	0	0	1	0	0	0	1	1	0	0	1	0	0	0	0	0	1	1	0	0	1	0	0	0	0	0	1	1
5843	HR-SURV	0	1	1	0	1	0	1	1	1	0	1	1	1	1	1	1	1	1	0	1	0	1	1	0	1	1	1	0	0	1	1	0	0	0	0	0	1	0	1	0	0	0	0	0	1	0	1	1
5692	HR-SURV	0	0	0	0	0	0	0	0	0	0	1	0	0	0	0	1	0	0	0	0	0	0	0	0	1	0	0	1	0	0	0	0	0	0	0	0	0	0	0	0	0	0	0	0	0	0	0	0
5739	HR-SURV	1	1	1	1	1	1	1	0	1	1	1	0	1	0	1	1	0	1	0	1	0	0	1	0	0	1	1	0	0	0	1	0	0	0	0	0	0	0	0	0	0	0	0	1	0	1	1	1
5835	HR-SURV	1	1	1	1	1	0	0	1	1	1	1	1	1	1	1	1	1	1	0	1	0	1	1	1	1	1	1	1	0	1	1	0	0	1	1	1	1	1	1	0	1	0	1	0	0	0	1	1
6144	HR-SURV	1	1	1	1	1	1	0	0	1	1	1	1	1	0	1	1	1	1	1	1	0	1	1	1	1	1	1	0	0	0	0	0	0	1	0	1	0	1	1	0	1	1	1	1	1	1	1	1
5747	HR-SURV	0	0	1	1	0	0	1	0	1	1	1	0	1	0	0	1	0	1	0	1	0	0	0	0	0	0	1	1	0	0	0	0	0	0	0	0	1	0	0	0	0	0	0	0	0	0	1	0
5834	HR-SURV	0	0	1	0	1	1	1	1	1	0	1	0	1	0	0	1	0	1	0	1	0	0	1	1	1	0	1	1	0	0	1	0	0	0	0	0	1	1	1	0	0	0	1	1	1	0	1	1
6136	HR-SURV	1	1	1	1	1	1	1	0	1	1	1	1	1	1	1	1	1	1	1	1	0	1	1	1	1	0	1	1	0	0	1	0	0	0	0	1	1	1	1	0	1	0	0	1	1	1	1	1
5730	HR-SURV	0	0	1	0	1	0	0	0	0	1	1	0	1	0	1	1	1	1	0	1	0	0	1	0	0	1	0	1	0	0	1	0	0	0	0	0	1	0	0	0	0	1	0	0	0	0	0	0
6108	HR-SURV	0	1	1	0	1	0	0	0	1	1	1	1	1	0	1	1	1	1	0	1	1	1	1	1	0	0	1	1	1	0	1	0	0	0	0	0	1	0	1	0	0	1	0	0	0	0	1	0
6152	HR-SURV	0	1	1	0	1	0	1	1	1	1	1	1	1	1	1	1	1	1	0	1	0	0	1	0	1	1	1	0	0	1	1	0	0	1	0	1	1	0	1	0	1	0	0	0	1	0	1	0
6036	LR-SURV	0	0	0	0	1	0	0	0	0	0	1	0	1	0	1	1	1	1	0	1	0	0	1	0	0	0	1	0	0	0	0	0	0	0	0	0	0	0	1	0	0	0	0	0	0	0	1	0
6006	LR-SURV	0	0	0	0	1	0	0	0	0	1	1	0	0	0	0	1	1	0	0	1	0	0	0	0	0	0	1	0	0	0	0	0	0	0	0	0	0	0	0	0	0	0	0	0	1	0	0	0
5979	LR-SURV	0	0	0	0	1	0	0	0	1	1	1	1	1	0	1	1	1	1	0	1	0	0	0	0	0	1	1	0	0	0	0	0	0	0	0	0	1	0	0	0	0	0	0	0	0	0	1	0
6034	LR-SURV	0	1	0	0	1	0	0	0	1	1	1	1	1	0	1	1	0	1	0	1	0	0	1	0	0	0	0	0	0	0	0	0	0	0	0	0	1	0	0	0	0	1	0	0	0	0	1	0
5974	LR-SURV	0	0	0	0	1	0	0	0	1	0	1	0	1	0	1	1	1	1	0	1	0	0	0	0	0	0	1	0	0	0	0	0	0	0	0	0	0	0	1	0	0	0	0	0	0	0	1	0
6002	LR-SURV	0	0	0	0	1	0	0	0	1	0	1	0	1	0	1	1	0	1	0	1	0	0	0	0	0	0	1	1	0	0	0	0	0	0	0	0	0	0	0	0	0	0	0	0	0	0	0	0
5998	LR-SURV	0	0	0	0	0	0	0	0	0	0	1	0	1	0	1	1	1	1	0	1	0	0	0	0	0	0	1	1	0	0	0	0	0	0	0	0	1	0	0	0	0	0	0	0	0	0	1	0
6010	LR-SURV	0	0	0	0	1	0	0	0	0	1	1	1	0	0	1	1	1	1	0	1	0	0	0	0	0	0	1	0	0	0	0	0	0	0	0	0	1	0	1	0	0	0	0	0	0	0	1	0
6032	LR-SURV	0	0	1	0	1	0	0	0	1	1	1	1	1	0	1	1	1	1	0	0	0	0	1	0	0	0	0	1	0	0	0	0	1	0	0	0	1	0	1	0	0	0	0	1	0	0	1	0
5990	LR-SURV	0	1	0	0	0	0	1	0	0	1	1	1	1	0	1	1	0	1	0	1	0	0	0	0	0	0	1	0	0	0	0	0	0	0	0	0	1	0	0	0	0	0	0	0	0	0	1	0
5973	LR-SURV	0	1	0	0	1	0	0	0	1	1	1	0	1	0	1	1	1	1	0	1	0	0	1	0	0	0	1	0	0	0	0	0	0	0	0	0	0	0	0	0	0	0	0	0	1	0	1	0
6023	LR-SURV	1	0	0	0	1	0	0	0	0	0	1	0	1	0	1	1	1	1	0	1	0	0	1	0	0	0	1	1	0	0	0	0	0	0	0	0	1	0	0	0	0	0	0	0	0	0	1	0
5982	LR-SURV	0	0	0	0	1	0	0	0	0	0	1	0	0	0	1	1	0	1	0	0	0	0	1	1	0	0	1	0	0	0	0	0	0	0	0	0	0	0	0	0	0	0	0	0	0	0	1	0
6009	LR-SURV	0	1	0	0	1	0	1	0	0	0	1	1	1	0	1	1	0	1	0	1	1	0	1	0	0	0	1	1	0	0	0	0	0	0	0	0	0	0	1	0	0	0	0	0	0	0	1	0
6027	LR-SURV	0	0	0	0	1	0	0	0	0	1	1	0	1	0	1	1	1	1	0	1	0	0	1	0	0	0	1	0	0	0	1	0	0	1	0	0	1	0	1	0	0	0	0	0	0	0	1	0
6038	LR-SURV	0	0	0	0	1	0	0	0	1	0	1	0	1	0	1	1	1	1	0	1	0	0	0	0	0	0	1	0	0	0	0	0	0	0	0	0	0	0	0	0	0	0	0	0	0	0	1	0
5994	LR-SURV	0	0	0	0	0	0	0	0	0	1	1	0	1	0	1	1	0	1	0	1	0	0	1	0	0	0	0	0	0	0	0	0	1	0	0	0	0	0	0	0	0	0	0	0	0	0	1	0
6028	LR-SURV	0	0	0	0	1	0	0	0	0	1	1	1	1	0	1	1	1	1	0	1	1	0	1	1	1	0	1	0	0	0	1	0	0	0	0	0	1	0	1	0	0	0	0	1	0	0	1	0
6007	LR-SURV	0	0	0	0	1	0	0	0	0	1	1	1	1	0	1	1	1	1	0	1	0	0	1	0	0	0	1	0	0	0	0	0	0	0	0	0	1	0	0	0	0	0	0	0	0	0	1	0
6091	LR-SURV	0	0	0	0	1	0	1	0	0	1	1	0	1	0	1	1	1	1	0	1	0	0	1	1	0	1	1	1	0	0	0	0	1	0	0	0	1	0	1	0	0	0	0	0	0	0	1	0
6003	LR-SURV	0	0	0	0	0	0	0	0	0	1	0	0	0	0	0	1	1	1	0	1	0	0	1	0	0	0	0	0	0	0	0	0	0	0	0	0	0	0	1	0	0	0	0	0	0	0	0	0
5997	LR-SURV	0	0	0	0	0	0	1	0	0	1	1	0	1	0	1	1	0	1	0	1	0	0	1	1	0	0	1	0	0	0	0	0	0	0	0	0	1	0	1	0	0	0	0	0	0	0	1	0
6030	LR-SURV	0	1	1	0	0	0	0	0	1	1	1	1	1	0	1	1	1	1	0	1	0	0	1	0	0	1	1	0	0	0	0	0	0	0	0	0	0	0	1	0	0	0	0	0	0	0	1	0
6022	LR-SURV	0	0	0	0	1	0	0	0	0	1	1	1	1	0	1	1	1	1	0	1	0	0	0	0	0	0	0	0	0	0	0	0	0	0	0	0	0	0	0	0	0	0	0	0	0	0	1	0
5993	LR-SURV	0	0	0	0	0	0	0	0	0	0	1	0	0	0	1	1	0	1	0	0	0	0	0	1	0	0	1	0	0	1	0	0	0	0	0	0	1	0	1	0	0	0	0	0	0	0	1	0
6020	LR-SURV	0	0	0	0	0	0	0	0	0	1	1	1	0	0	1	1	1	1	0	1	1	0	1	0	1	0	1	0	0	0	0	0	0	0	0	0	1	0	0	0	0	0	0	0	0	0	1	0
6014	LR-SURV	1	1	1	0	1	1	0	0	1	1	1	1	1	0	1	1	1	1	0	1	0	0	1	1	1	1	1	0	0	0	1	0	0	0	1	0	1	0	0	0	1	0	0	1	0	0	1	1
6016	LR-SURV	0	0	0	0	1	0	0	0	0	1	1	0	0	0	1	1	0	1	0	1	0	0	1	0	0	0	1	0	0	0	0	0	1	0	0	0	0	0	0	0	0	0	0	0	1	0	1	0
5980	LR-SURV	0	0	0	0	0	0	0	0	0	1	1	0	0	0	0	1	0	1	0	1	0	0	1	0	0	0	0	0	0	0	0	0	0	0	0	0	0	0	0	0	0	0	0	0	0	0	0	0
5986	LR-SURV	0	0	0	0	1	0	0	1	0	1	1	0	1	0	1	1	0	1	0	1	0	0	0	0	0	0	1	0	0	0	0	0	0	0	0	0	1	0	1	0	0	0	0	0	0	0	1	1
5999	LR-SURV	0	0	0	0	1	0	0	0	0	0	1	0	0	0	1	1	1	1	0	1	0	0	0	0	0	0	1	0	0	0	0	0	0	0	0	0	0	0	1	0	0	0	0	0	0	0	1	0
6037	LR-SURV	0	0	0	0	1	0	0	0	1	0	1	0	1	0	1	1	1	1	1	1	0	0	0	0	0	0	0	0	0	0	0	0	0	1	0	0	1	0	1	0	0	0	0	0	0	0	1	0
5975	LR-SURV	0	0	0	0	1	0	0	0	0	0	1	0	0	0	0	1	0	1	0	1	0	0	1	0	0	0	1	0	0	0	0	0	0	0	0	0	0	0	0	0	0	0	0	0	0	0	0	0
5987	LR-SURV	0	0	0	0	0	0	0	0	0	1	1	1	0	0	1	0	1	1	0	0	0	0	0	0	0	0	1	0	0	0	0	0	0	0	0	0	0	0	0	0	0	0	0	0	0	0	0	0
6015	LR-SURV	0	0	1	0	1	0	1	0	1	1	1	1	1	0	1	1	1	1	0	1	0	0	1	0	0	0	1	0	0	0	0	0	0	0	0	0	0	0	0	0	0	0	0	0	0	0	1	1
6026	LR-SURV	1	0	0	0	1	0	0	0	1	0	1	0	0	0	1	1	1	1	0	1	0	0	1	0	1	0	0	0	0	0	0	0	0	0	0	0	0	0	0	0	0	0	0	0	0	0	1	0
6013	LR-SURV	0	0	1	0	0	0	0	0	0	1	1	0	1	0	1	1	1	1	0	1	0	0	0	1	0	0	1	1	0	0	0	0	0	1	0	0	1	0	1	0	0	0	0	0	0	0	1	0
6100	LR-SURV	0	0	0	0	1	0	0	0	0	1	1	0	1	1	1	1	1	1	0	1	0	0	1	1	0	0	1	0	0	1	1	0	0	1	0	0	1	0	1	0	0	0	0	1	1	0	1	0
5988	LR-SURV	0	0	0	0	1	0	0	0	0	0	1	0	1	0	0	1	1	1	0	1	0	0	1	1	0	0	1	0	0	0	0	0	0	0	0	0	0	0	1	0	0	0	0	0	0	0	1	0
5984	LR-SURV	0	0	0	0	0	0	0	0	0	1	1	0	1	0	1	1	1	1	0	1	0	0	0	0	0	0	0	0	0	0	0	0	0	0	0	0	0	0	0	0	0	0	0	0	1	0	1	0
6035	LR-SURV	0	1	1	1	1	0	0	0	1	1	1	0	1	0	1	0	1	1	0	1	0	0	1	0	1	0	1	0	1	0	1	0	0	1	0	0	1	0	1	0	0	0	0	0	0	0	1	0
6008	LR-SURV	0	0	1	0	1	0	0	0	1	1	1	0	1	0	1	1	1	1	0	1	0	0	0	0	0	0	1	0	0	0	0	0	0	0	0	0	0	0	1	0	0	0	0	0	0	0	1	0
5983	LR-SURV	0	0	0	0	0	0	0	0	0	0	1	0	1	0	0	1	0	1	0	1	0	0	0	0	0	0	1	1	0	0	0	0	0	0	0	0	0	0	0	0	0	0	0	0	0	0	1	0
5995	LR-SURV	0	0	1	0	0	0	0	0	0	1	0	0	1	0	0	1	1	1	0	1	0	0	0	0	1	0	1	0	0	0	0	0	0	0	0	0	0	0	1	0	0	0	0	0	0	0	0	0
6039	LR-SURV	0	0	0	1	0	0	0	0	0	1	1	0	0	0	1	1	1	0	0	1	1	0	0	1	1	0	1	1	0	0	1	1	1	0	0	0	0	0	0	0	0	0	0	0	1	1	1	0
5991	LR-SURV	0	0	0	0	1	0	0	0	0	0	1	1	1	0	1	1	1	1	0	1	0	0	0	1	0	0	1	0	0	0	0	0	0	0	0	0	1	0	1	0	0	0	0	0	0	0	0	0
6031	LR-SURV	0	0	0	0	1	0	0	0	0	0	1	0	0	0	1	1	1	1	0	1	0	0	0	0	1	0	1	1	0	0	0	0	1	0	0	0	0	0	1	0	0	0	0	0	0	0	1	1
6001	LR-SURV	0	0	0	0	1	0	0	0	0	0	1	0	1	0	0	1	0	1	0	1	0	0	1	0	0	0	0	0	0	0	0	0	0	0	0	0	0	0	1	0	0	0	0	0	0	0	1	0
6040	LR-SURV	0	0	0	1	1	0	1	0	0	1	1	0	1	0	1	1	1	1	0	1	1	0	1	0	0	0	1	1	0	0	1	0	0	0	0	0	1	0	1	0	0	0	0	1	0	0	1	0
5989	LR-SURV	0	0	0	0	1	0	0	0	0	1	1	1	1	0	0	1	1	1	0	1	0	0	0	1	0	0	1	0	0	0	0	0	1	0	0	0	1	0	0	0	0	0	0	0	0	0	1	0
6017	LR-SURV	0	0	0	0	1	0	0	0	0	1	1	0	0	0	1	1	1	1	0	1	0	0	0	0	0	0	1	0	0	0	0	0	1	0	0	0	0	0	0	0	0	0	0	0	0	0	1	0
6000	LR-SURV	1	0	0	0	0	0	0	0	0	0	1	0	0	0	1	1	0	1	0	0	0	0	0	0	0	0	1	0	0	0	0	0	0	0	0	0	1	0	0	0	0	0	0	0	0	0	1	0
6029	LR-SURV	0	0	0	0	1	0	0	1	0	1	1	0	1	0	1	1	1	1	0	0	0	0	0	0	0	0	1	0	0	0	0	0	0	0	0	0	0	0	1	0	0	0	0	0	0	0	0	0
5996	LR-SURV	0	0	0	0	1	0	0	0	1	1	1	1	1	0	1	0	1	1	0	1	0	1	1	1	0	0	1	0	0	0	0	0	0	0	0	0	1	0	1	0	0	0	0	0	0	0	0	0
6164	LR-SURV	1	1	1	0	1	0	1	0	0	0	1	1	1	1	1	1	1	1	1	1	1	0	1	1	0	0	1	1	0	0	1	0	0	0	0	0	0	0	1	0	1	0	0	1	0	1	1	1
6019	LR-SURV	0	0	0	0	0	0	0	0	0	0	1	1	1	0	1	1	1	0	0	1	0	0	0	0	0	0	1	0	0	0	0	0	1	0	0	0	0	0	0	0	0	0	0	1	0	0	1	0
6005	LR-SURV	0	0	0	0	1	0	0	0	0	0	0	0	0	0	0	1	1	1	0	1	0	0	0	0	0	0	1	0	0	0	0	0	0	0	0	0	0	0	0	0	0	0	0	0	0	0	0	0
5992	LR-SURV	0	0	0	0	1	0	0	0	0	1	1	0	1	0	1	1	1	1	0	1	0	0	0	0	0	0	0	0	0	0	0	0	0	0	0	0	1	0	0	0	0	0	0	0	0	0	0	0
6106	LR-SURV	0	0	0	0	1	0	0	0	1	1	1	0	1	1	1	1	1	1	0	1	0	0	0	0	0	0	1	0	0	0	0	0	0	0	0	0	1	0	0	0	0	0	0	0	0	0	1	0
5985	LR-SURV	0	0	0	0	1	0	0	0	1	0	1	0	1	0	1	1	1	1	0	1	0	0	0	0	0	0	1	0	0	0	0	0	0	0	0	0	0	0	1	0	0	0	0	0	0	0	1	0
6025	LR-SURV	0	0	0	0	1	0	0	1	0	1	1	1	1	0	1	1	1	1	0	1	0	0	1	0	1	0	1	0	0	0	1	0	0	1	0	0	1	0	1	0	0	0	0	0	0	0	1	0
M_HCT_2	M-HCT	1	1	1	1	1	1	1	1	1	1	1	1	1	1	1	1	1	1	1	1	1	1	1	1	1	1	1	1	1	1	1	1	0	1	1	1	1	1	1	0	1	0	1	1	1	1	1	1
M_HCT_5	M-HCT	1	1	1	1	1	1	1	1	1	1	1	1	1	1	1	1	1	1	1	1	1	1	1	1	1	1	1	1	1	1	1	1	1	1	1	1	1	1	1	0	1	0	1	1	1	1	1	1
M_HCT_4	M-HCT	1	1	1	1	1	1	1	1	1	1	1	1	1	1	1	1	1	1	1	1	1	1	1	1	1	1	1	1	1	1	1	1	1	1	1	1	1	1	1	1	1	1	1	1	1	1	1	1
M_HCT_3	M-HCT	1	1	1	1	1	1	1	1	1	1	1	1	1	1	1	1	1	1	1	1	1	1	1	1	1	1	1	1	1	1	1	1	1	1	1	1	1	1	1	1	1	0	1	1	1	1	1	1
M_HCT_1	M-HCT	1	1	1	1	1	1	1	1	1	1	1	1	1	1	1	1	1	1	1	1	1	1	1	1	1	1	1	1	1	1	1	1	1	1	1	1	1	1	1	1	1	1	1	1	1	1	1	1
M_HCT_6	M-HCT	1	1	1	1	1	1	1	1	1	1	1	1	1	1	1	1	1	1	1	1	1	1	1	1	1	1	1	1	1	1	1	1	1	1	1	1	1	1	1	1	1	0	1	1	1	1	1	1
U_HCT_3	U-HCT	0	0	0	0	1	0	0	0	0	1	1	0	1	0	1	1	1	1	0	1	1	0	0	1	0	1	1	0	0	0	1	0	1	1	0	0	0	0	1	1	0	0	0	1	0	0	0	1
U_HCT_1	U-HCT	0	0	0	0	1	0	0	0	0	1	1	0	0	0	1	1	1	1	0	1	0	0	0	1	0	0	0	0	0	0	1	0	1	0	0	0	0	0	1	1	0	0	0	1	0	0	1	0
U_HCT_4	U-HCT	0	0	0	0	1	0	0	1	0	1	1	0	1	0	1	1	1	1	0	0	0	0	0	1	0	1	1	0	0	0	1	0	1	0	0	0	0	0	1	1	0	0	0	1	1	0	1	1
U_HCT_2	U-HCT	0	0	0	0	1	0	0	0	0	0	1	0	0	0	1	1	1	1	1	1	0	0	0	1	0	1	1	0	0	0	1	0	1	0	0	0	0	0	1	1	0	0	0	1	0	0	1	1
[truncated: 31 more columns]

## Sheet: C. Summary
assay number	assay name	annotation	MSP cohort I LR-SURV (n = 60)		MSP cohort I HR-SURV (n = 29)		MSP cohort I HR-DOD (n = 43)		MSP cohort I total (n=132)		MSP cohort II LR-SURV (n = 61)		MSP cohort II HR-SURV (n = 55)		MSP cohort II HR-DOD (n = 61)		MSP cohort II total (n=177)
			number	percentage	number	percentage	number	percentage	number	percentage	number	percentage	number	percentage	number	percentage	number	percentage
assay002	ENST00000319518_5	CPNE7	0	0	4	13.7931	11	25.5814	15	11.3636	5	8.19672	19	34.5455	17	27.8689	41	23.1638
assay004	ENST00000474545_1	ANXA11	1	1.66667	6	20.6897	4	9.30233	11	8.33333	8	13.1148	29	52.7273	26	42.623	63	35.5932
assay005	ENST00000470719_3	RESP18	7	11.6667	17	58.6207	24	55.814	48	36.3636	9	14.7541	40	72.7273	29	47.541	78	44.0678
assay006	ENST00000587013_15	SPRED3	6	10	14	48.2759	17	39.5349	37	28.0303	3	4.91803	26	47.2727	25	40.9836	54	30.5085
assay007	ENST00000535999_5	ANXA11	42	70	22	75.8621	35	81.3953	99	75	44	72.1311	49	89.0909	58	95.082	151	85.3107
assay008	ENST00000558056_8	TNFAIP2	2	3.33333	11	37.931	15	34.8837	28	21.2121	1	1.63934	22	40	22	36.0656	45	25.4237
assay009	ENST00000481049_13	UHRF2	19	31.6667	15	51.7241	27	62.7907	61	46.2121	7	11.4754	34	61.8182	28	45.9016	69	38.9831
assay010	ENST00000411370_3	Y_RNA	3	5	5	17.2414	10	23.2558	18	13.6364	3	4.91803	15	27.2727	14	22.9508	32	18.0791
assay011	chr8:143497501-143502500_12	chr8:143498349-143498469	16	26.6667	19	65.5172	30	69.7674	65	49.2424	17	27.8689	46	83.6364	50	81.9672	113	63.8418
assay012	chr1:156390001-156395000_7	chr1:156392469-156392583	35	58.3333	23	79.3103	31	72.093	89	67.4242	38	62.2951	44	80	41	67.2131	123	69.4915
assay013	chr4:108640001-108645000_2	chr4:108642226-108642311	35	58.3333	19	65.5172	33	76.7442	87	65.9091	58	95.082	53	96.3636	59	96.7213	170	96.0452
assay015	chr8:22610001-22615000_1	chr8:22613666-22613756	14	23.3333	14	48.2759	22	51.1628	50	37.8788	20	32.7869	40	72.7273	38	62.2951	98	55.3672
assay016	chr5:175197501-175202500_5	chr5:175199980-175200081	31	51.6667	20	68.9655	28	65.1163	79	59.8485	44	72.1311	48	87.2727	53	86.8852	145	81.9209
assay018	ENST00000360958_1	TPM2	5	8.33333	5	17.2414	8	18.6047	18	13.6364	3	4.91803	17	30.9091	13	21.3115	33	18.6441
assay019	ENST00000515739_6	lnc-FAM153A-1	51	85	25	86.2069	35	81.3953	111	84.0909	51	83.6066	47	85.4545	46	75.4098	144	81.3559
assay021	ENST00000511074_1	RP11-423H2.1	58	96.6667	29	100	41	95.3488	128	96.9697	58	95.082	54	98.1818	60	98.3607	172	97.1751
assay022	chr5:173920001-173925000_2	chr5:173920648-173920729	36	60	16	55.1724	30	69.7674	82	62.1212	46	75.4098	42	76.3636	38	62.2951	126	71.1864
assay024	chr19:35625001-35630000_1	chr19:35630016-35630107	36	60	17	58.6207	24	55.814	77	58.3333	58	95.082	49	89.0909	49	80.3279	156	88.1356
assay031	ENST00000451362_5	lnc-RHBG-1	2	3.33333	4	13.7931	4	9.30233	10	7.57576	2	3.27869	21	38.1818	19	31.1475	42	23.7288
assay032	ENST00000415114_10	CES5AP1	54	90	24	82.7586	38	88.3721	116	87.8788	55	90.1639	52	94.5455	52	85.2459	159	89.8305
assay033	chr22:19507501-19512500_4	chr22:19511641-19511721	10	16.6667	8	27.5862	15	34.8837	33	25	6	9.83607	21	38.1818	10	16.3934	37	20.904
assay035	ENST00000308508_14	CSPG4	1	1.66667	5	17.2414	10	23.2558	16	12.1212	1	1.63934	19	34.5455	13	21.3115	33	18.6441
assay036	ENST00000495699_2	EXOSC2	37	61.6667	26	89.6552	37	86.0465	100	75.7576	30	49.1803	47	85.4545	53	86.8852	130	73.4463
assay037	ENST00000518882_1	PCDHGA11	10	16.6667	17	58.6207	25	58.1395	52	39.3939	14	22.9508	32	58.1818	24	39.3443	70	39.548
assay038	ENST00000557144_8	lnc-ACOX3-3	20	33.3333	15	51.7241	19	44.186	54	40.9091	9	14.7541	33	60	36	59.0164	78	44.0678
assay039	ENST00000409079_2	NGEF	5	8.33333	14	48.2759	16	37.2093	35	26.5152	4	6.55738	29	52.7273	24	39.3443	57	32.2034
assay040	ENST00000473360_3	DPM2	42	70	21	72.4138	29	67.4419	92	69.697	50	81.9672	45	81.8182	53	86.8852	148	83.6158
assay042	ENST00000564055_7	lnc-ECI1-1	0	0	5	17.2414	8	18.6047	13	9.84848	12	19.6721	41	74.5455	33	54.0984	86	48.5876
assay044	ENST00000535335_15	KLF11	1	1.66667	4	13.7931	6	13.9535	11	8.33333	1	1.63934	13	23.6364	11	18.0328	25	14.1243
assay045	ENST00000400677_11	HMX1	0	0	3	10.3448	5	11.6279	8	6.06061	2	3.27869	8	14.5455	10	16.3934	20	11.2994
assay046	chr5:175200001-175205000_5	chr5:175200249-175200329	11	18.3333	14	48.2759	23	53.4884	48	36.3636	9	14.7541	40	72.7273	28	45.9016	77	43.5028
assay047	chr10:124907501-124912500_3	chr10:124910902-124910995	0	0	4	13.7931	2	4.65116	6	4.54545	1	1.63934	2	3.63636	7	11.4754	10	5.64972
assay049	ENST00000592598_14	ZSCAN30	21	35	8	27.5862	9	20.9302	38	28.7879	9	14.7541	5	9.09091	7	11.4754	21	11.8644
assay050	ENST00000558028_7	TGIF2	4	6.66667	4	13.7931	10	23.2558	18	13.6364	6	9.83607	9	16.3636	8	13.1148	23	12.9944
assay051	ENST00000412452_1	FER1L4	0	0	4	13.7931	3	6.97674	7	5.30303	1	1.63934	7	12.7273	4	6.55738	12	6.77966
assay052	ENST00000490678_1	CRYBA2	1	1.66667	5	17.2414	6	13.9535	12	9.09091	0	0	16	29.0909	8	13.1148	24	13.5593
assay053	ENST00000436399_1	PTGES3	27	45	19	65.5172	25	58.1395	71	53.7879	28	45.9016	41	74.5455	46	75.4098	115	64.9718
assay056	chr18:33765001-33770000_13	chr18:33767766-33767882	1	1.66667	4	13.7931	6	13.9535	11	8.33333	0	0	12	21.8182	3	4.91803	15	8.47458
assay057	chr10:106090001-106095000_6	chr10:106093132-106093248	42	70	24	82.7586	32	74.4186	98	74.2424	30	49.1803	42	76.3636	43	70.4918	115	64.9718
assay058	chr10:124907501-124912500_9	chr10:124910348-124910461	2	3.33333	3	10.3448	2	4.65116	7	5.30303	0	0	5	9.09091	8	13.1148	13	7.34463
assay059	chr15:84045001-84050000_1	chr15:84047927-84048046	3	5	12	41.3793	21	48.8372	36	27.2727	2	3.27869	26	47.2727	20	32.7869	48	27.1186
assay061	chr14:75980001-75985000_2	chr14:75981692-75981798	8	13.3333	7	24.1379	10	23.2558	25	18.9394	1	1.63934	9	16.3636	4	6.55738	14	7.9096
assay062	chr8:21880001-21885000_1	chr8:21882243-21882344	1	1.66667	5	17.2414	10	23.2558	16	12.1212	0	0	14	25.4545	15	24.5902	29	16.3842
assay063	ENST00000503413_10	FGF5	5	8.33333	13	44.8276	17	39.5349	35	26.5152	7	11.4754	22	40	22	36.0656	51	28.8136
assay064	ENST00000440947_12	lnc-C9orf146-2	3	5	4	13.7931	9	20.9302	16	12.1212	6	9.83607	17	30.9091	11	18.0328	34	19.209
assay065	ENST00000488272_5	DERL3	1	1.66667	10	34.4828	14	32.5581	25	18.9394	2	3.27869	21	38.1818	18	29.5082	41	23.1638
assay066	ENST00000505653_15	SPON2	47	78.3333	23	79.3103	28	65.1163	98	74.2424	49	80.3279	43	78.1818	40	65.5738	132	74.5763
assay067	ENST00000492654_5	HHEX	11	18.3333	15	51.7241	14	32.5581	40	30.303	5	8.19672	22	40	21	34.4262	48	27.1186
assay068	ENST00000558382_14	lnc-NR2F2-2	19	31.6667	13	44.8276	13	30.2326	45	34.0909	16	26.2295	23	41.8182	18	29.5082	57	32.2034
assay069	chr20:61805001-61810000_1	chr20:61807437-61807542	3	5	13	44.8276	10	23.2558	26	19.697	7	11.4754	24	43.6364	17	27.8689	48	27.1186
assay070	chr4:43847501-43852500_5	chr4:43848467-43848557	28	46.6667	15	51.7241	22	51.1628	65	49.2424	14	22.9508	11	20	12	19.6721	37	20.904
assay071	chr3:181420001-181425000_10	chr3:181422086-181422201	26	43.3333	18	62.069	16	37.2093	60	45.4545	19	31.1475	29	52.7273	25	40.9836	73	41.2429
assay072	chr6:50672501-50677500_9	chr6:50675758-50675840	1	1.66667	5	17.2414	10	23.2558	16	12.1212	0	0	10	18.1818	5	8.19672	15	8.47458
assay074	chr19:45655001-45660000_14	chr19:45656172-45656280	1	1.66667	11	37.931	10	23.2558	22	16.6667	1	1.63934	20	36.3636	16	26.2295	37	20.904
assay075	chr3:172310001-172315000_7	chr3:172311271-172311364	50	83.3333	26	89.6552	41	95.3488	117	88.6364	52	85.2459	47	85.4545	47	77.0492	146	82.4859
assay077	ENST00000400546_1	NCAM2	16	26.6667	12	41.3793	18	41.8605	46	34.8485	15	24.5902	27	49.0909	37	60.6557	79	44.6328
assay078	chr2:107592501-107597500_1	chr2:107595263-107595375	39	65	23	79.3103	27	62.7907	89	67.4242	31	50.8197	25	45.4545	21	34.4262	77	43.5028
assay079	ENST00000510678_4	HNRNPH1	19	31.6667	5	17.2414	19	44.186	43	32.5758	21	34.4262	20	36.3636	19	31.1475	60	33.8983
assay080	chr14:99737501-99742500_3	chr14:99740545-99740636	1	1.66667	1	3.44828	1	2.32558	3	2.27273	0	0	2	3.63636	1	1.63934	3	1.69492
assay082	ENST00000590717_4	lnc-ATP4A-1	7	11.6667	1	3.44828	6	13.9535	14	10.6061	3	4.91803	6	10.9091	7	11.4754	16	9.03955
assay084	ENST00000341142_12	GMPPA	4	6.66667	7	24.1379	12	27.907	23	17.4242	4	6.55738	14	25.4545	11	18.0328	29	16.3842
assay087	chr7:8480001-8485000_6	chr7:8481976-8482058	7	11.6667	13	44.8276	17	39.5349	37	28.0303	7	11.4754	26	47.2727	31	50.8197	64	36.1582
assay088	ENST00000493165_8	RGS19	41	68.3333	14	48.2759	21	48.8372	76	57.5758	36	59.0164	42	76.3636	33	54.0984	111	62.7119
assay089	ENST00000349880_7	NAV2	9	15	8	27.5862	13	30.2326	30	22.7273	10	16.3934	21	38.1818	24	39.3443	55	31.0734
assay090	chr22:19507501-19512500_9	chr22:19511641-19511721	12	20	11	37.931	22	51.1628	45	34.0909	5	8.19672	23	41.8182	19	31.1475	47	26.5537
assay091	ENST00000523376_10	CALCB	16	26.6667	9	31.0345	23	53.4884	48	36.3636	23	37.7049	40	72.7273	34	55.7377	97	54.8023
assay092	ENST00000511258_9	NSD1	23	38.3333	15	51.7241	23	53.4884	61	46.2121	32	52.459	37	67.2727	46	75.4098	115	64.9718
assay099	ENST00000380465_7	PLIN2	10	16.6667	7	24.1379	7	16.2791	24	18.1818	10	16.3934	18	32.7273	20	32.7869	48	27.1186
assay101	ENST00000565041_3	lnc-NOXO1-1	22	36.6667	10	34.4828	16	37.2093	48	36.3636	22	36.0656	20	36.3636	22	36.0656	64	36.1582
assay104	ENST00000446808_7	LSP1	12	20	8	27.5862	9	20.9302	29	21.9697	15	24.5902	24	43.6364	21	34.4262	60	33.8983
assay106	ENST00000555471_2	CIDEB	11	18.3333	12	41.3793	14	32.5581	37	28.0303	0	0	19	34.5455	20	32.7869	39	22.0339
assay108	ENST00000435845_5	CYYR1	3	5	10	34.4828	16	37.2093	29	21.9697	17	27.8689	27	49.0909	33	54.0984	77	43.5028
assay109	ENST00000521711_4	ADRA1A	13	21.6667	11	37.931	17	39.5349	41	31.0606	11	18.0328	28	50.9091	31	50.8197	70	39.548
assay111	ENST00000543986_5	CCDC177	12	20	16	55.1724	27	62.7907	55	41.6667	16	26.2295	37	67.2727	39	63.9344	92	51.9774
assay113	ENST00000513905_8	lnc-MRPL3-2	14	23.3333	14	48.2759	25	58.1395	53	40.1515	16	26.2295	33	60	35	57.377	84	47.4576
assay114	ENST00000395029_4	TCF7	31	51.6667	14	48.2759	17	39.5349	62	46.9697	2	3.27869	3	5.45455	1	1.63934	6	3.38983
assay115	ENST00000439567_1	DMC1	29	48.3333	10	34.4828	14	32.5581	53	40.1515	30	49.1803	27	49.0909	26	42.623	83	46.8927
assay116	ENST00000421275_6	lnc-TREX1-1	1	1.66667	4	13.7931	7	16.2791	12	9.09091	4	6.55738	6	10.9091	13	21.3115	23	12.9944
