# Supplementary material for: Methyl-CpG-binding domain sequencing reveals a prognostic methylation signature in neuroblastoma
Source: Oncotarget. 2015 Dec 6;7(2):1960–72. doi: 10.18632/oncotarget.6477 (PMC4811509; doi:10.18632/oncotarget.6477)
Supplement: Supplementary file 6 [file oncotarget-07-1960-s006.xlsx]

## Sheet: Blad1
	MSP cohort I			MSP cohort II
overall survival	univariable logistic regression			univariable logistic regression
variable	p	OR	95% CI	p	OR	95% CI
MYCN amplification status	< 0.001	3.97	1.77 - 8.90	< 0.001	3.98	2.04 - 7.76
age at diagnosis	< 0.001	10.98	4.18 - 28.83	< 0.001	3.60	1.79 - 7.24
INSS stage	< 0.001	20.29	7.76 - 53.02	< 0.001	20.76	7.04 - 61.18
signature prediction	< 0.001	6.03	2.71 - 13.44	< 0.001	6.38	3.13 - 12.96
overall survival	multivariable logistic regression			multivariable logistic regression
variable	p	OR	95% CI	p	OR	95% CI
MYCN amplification status	0.058	3.38	0.96 - 11.90	0.115	1.91	0.85 - 4.28
age at diagnosis	0.086	2.97	0.86 - 10.28	0.400	0.62	0.21 - 1.87
INSS stage	< 0.001	15.61	4.89 - 49.87	< 0.001	15.20	4.73 - 48.81
signature prediction	0.228	1.99	0.65 - 6.09	0.029	2.98	1.11 - 7.96
event-free survival	univariable logistic regression			univariable logistic regression
variable	p	OR	95% CI	p	OR	95% CI
MYCN amplification status	0.059	2.15	0.97 - 4.78	0.017	2.30	1.16 - 4.57
age at diagnosis	< 0.001	13.41	4.79 - 37.52	< 0.001	4.47	2.00 - 9.98
INSS stage	< 0.001	6.88	3.04 - 15.55	< 0.001	17.89	5.28 - 60.63
signature prediction	< 0.001	3.98	1.82 - 8.67	< 0.001	4.68	2.22 - 9.84
event-free survival	multivariable logistic regression			multivariable logistic regression
variable	p	OR	95% CI	p	OR	95% CI
MYCN amplification status	0.940	0.96	0.33 - 2.80	0.701	1.17	0.52 - 2.64
age at diagnosis	< 0.001	6.89	2.21 - 21.50	0.686	1.25	0.43 - 3.60
INSS stage	0.033	2.81	1.09 - 7.24	< 0.001	12.45	3.41 - 45.49
signature prediction	0.235	1.87	0.67 - 5.23	0.191	1.89	0.73 - 4.93
